# Supplementary material for: Research on the impact of the development of green finance in the China region on residents’ health
Source: Front Public Health. 2023 Aug 10;11:1250600. doi: 10.3389/fpubh.2023.1250600 (PMC10457142; doi:10.3389/fpubh.2023.1250600)
Supplement: Supplementary file 1 [file Table_1.xlsx]

## Sheet: Empirical data
Pro	year	Gfi	Health	Tgdp	Edu	Income	Unem	Stru	Soc	Aci	Patent	Cci	Gfi1	distance	region
Beijing	2007	0.716113	0.492	4.79382	11.0853	4.33159	1.8	0.758985	6.43717	1.45805	3.21139	1.95293	0.703698	0.0046426	East
Beijing	2008	0.698605	0.475	4.82415	10.9696	4.38687	1.8	0.776689	6.5509	1.45761	3.29973	1.78518	0.689602	0.0045291	East
Beijing	2009	0.714718	0.456	4.84111	11.1726	4.42441	1.4	0.778837	6.61877	1.48729	3.44467	1.65022	0.743944	0.00463356	East
Beijing	2010	0.779216	0.441	4.88235	11.3771	4.4658	1.4	0.775735	6.68341	1.47586	3.57646	1.51554	0.793702	0.0050517	East
Beijing	2011	0.838669	0.426	4.92904	11.555	4.52082	1.4	0.784872	6.74883	1.47998	3.70346	1.31771	0.89801	0.00543714	East
Beijing	2012	0.931158	0.43	4.96167	11.8363	4.56605	1.3	0.789516	6.80629	1.50178	3.7561	1.21673	0.992461	0.00603674	East
Beijing	2013	0.989933	0.45	4.99764	12.0284	4.61098	1.2	0.795213	6.86616	1.50886	3.94655	1.01309	1.06194	0.00641779	East
Beijing	2014	1.10965	0.489	5.02367	11.8542	4.64825	1.3	0.799699	6.92516	1.5226	4.03165	0.955044	1.27584	0.00719391	East
Beijing	2015	1.15887	0.491	5.05404	12.0807	4.68537	1.4	0.815966	6.98473	1.53967	4.0854	0.812998	1.36318	0.00751301	East
Beijing	2016	1.22309	0.516	5.09059	12.3037	4.72041	1.4	0.822659	7.17007	1.5606	4.15014	0.702159	1.44956	0.00792935	East
Beijing	2017	1.26817	0.524	5.13419	12.5025	4.75762	1.4	0.826948	7.14436	1.5845	4.15122	0.646966	1.57	0.00822159	East
Beijing	2018	1.31663	0.55	5.17907	12.555	4.79491	1.4	0.83091	7.1816	1.60314	4.21611	0.604111	1.50679	0.0085358	East
Beijing	2019	1.42693	0.54	5.20911	12.6811	4.83095	1.3	0.836883	7.23001	1.63032	4.0582	0.565439	1.51295	0.00925089	East
Beijing	2020	1.36692	0.519	5.21537	12.6009	4.84157	2.6	0.837316	7.29076	1.636	4.16361	0.448631	1.39529	0.00886183	East
Beijing	2021	1.2995	0.539	5.26473	12.543	4.87507	3.2	0.816735	7.31697	1.65588	4.28708	0.439692	1.26492	0.00842473	East
Tianjin	2007	0.847942	0.586	4.57165	9.80771	4.1178	3.6	0.463472	6.18131	1.21991	2.67025	3.56581	0.748968	0.016755	East
Tianjin	2008	0.853917	0.594	4.64412	9.87755	4.18876	3.6	0.464283	6.29076	1.20725	2.77743	3.04779	0.784264	0.0168731	East
Tianjin	2009	0.900468	0.57	4.66741	10.0515	4.22961	3.6	0.487127	6.3619	1.23239	2.85126	2.81342	0.819299	0.0177929	East
Tianjin	2010	0.869734	0.558	4.72086	10.2331	4.28479	3.6	0.503499	6.43425	1.22547	2.95569	2.8938	0.852466	0.0171856	East
Tianjin	2011	0.971749	0.608	4.78173	10.3999	4.33674	3.6	0.519593	6.49841	1.21445	3.08814	2.73025	0.928887	0.0192014	East
Tianjin	2012	0.931966	0.612	4.81706	10.5117	4.38075	3.6	0.526496	6.56231	1.24177	3.1827	2.4121	0.893949	0.0184153	East
Tianjin	2013	0.998872	0.6	4.8484	10.5386	4.42093	3.6	0.541316	6.62976	1.27063	3.35315	2.19585	0.960909	0.0197373	East
Tianjin	2014	1.09183	0.605	4.87193	10.5044	4.45987	3.5	0.551313	6.69166	1.29981	3.39898	1.91852	1.05109	0.0215741	East
Tianjin	2015	0.945934	0.561	4.87855	10.5639	4.49542	3.5	0.572416	6.74781	1.33438	3.52879	1.69911	0.9422	0.0186913	East
Tianjin	2016	1.05422	0.554	4.90057	10.7734	4.53242	3.5	0.604747	6.8751	1.36061	3.66661	1.45682	0.9999	0.020831	East
Tianjin	2017	1.04036	0.505	4.94597	11.0951	4.56846	3.5	0.61985	6.92227	1.40846	3.70312	1.3784	1.10999	0.0205572	East
Tianjin	2018	0.886445	0.542	4.98508	11.07	4.59666	3.5	0.625036	7.02527	1.43278	3.82046	1.35933	0.880571	0.0175158	East
Tianjin	2019	0.986547	0.53	5.0064	11.1012	4.62741	3.5	0.634833	7.00023	1.45002	3.65331	1.30043	1.3295	0.0194938	East
Tianjin	2020	0.952054	0.592	5.0043	11.1761	4.64201	3.6	0.634345	7.02582	1.45838	3.74811	1.22172	0.921742	0.0188122	East
Tianjin	2021	0.896329	0.623	5.05809	11.2412	4.67623	3.7	0.612641	7.07774	1.48888	3.87413	1.15489	0.946329	0.0177111	East
Hebei	2007	0.5328	0.678	4.24313	8.16702	3.85932	3.8	0.375746	6.42115	0.893231	2.56937	6.81125	0.628309	0.00177881	East
Hebei	2008	0.593221	0.649	4.30788	8.35792	3.92247	4	0.370547	6.52728	0.912378	2.5977	6.45655	0.770384	0.00198054	East
Hebei	2009	0.602323	0.643	4.33768	8.42494	3.96694	3.9	0.393332	6.59108	1.32089	2.74194	6.27047	0.807779	0.00201092	East
Hebei	2010	0.686845	0.641	4.39839	8.54447	4.0182	3.9	0.392144	6.65495	1.3409	2.90363	6.03337	0.854765	0.00229311	East
Hebei	2011	0.85724	0.652	4.47084	8.66587	4.08131	3.8	0.393103	6.74953	1.3565	2.99388	6.12037	0.919734	0.00286199	East
Hebei	2012	0.800046	0.641	4.50213	8.70987	4.13504	3.7	0.400555	6.85943	1.37592	3.08099	5.65695	0.881278	0.00267105	East
Hebei	2013	0.863559	0.687	4.52228	8.90172	4.18156	3.7	0.409706	6.9207	1.39985	3.25672	5.24763	0.995996	0.00288309	East
Hebei	2014	0.840627	0.623	4.53686	8.86757	4.22134	3.6	0.419189	6.97912	1.42483	3.26364	4.70003	0.99419	0.00280653	East
Hebei	2015	0.843241	0.579	4.55559	9.04153	4.25811	3.6	0.446179	7.05575	1.44878	3.38202	4.55305	1.06477	0.00281526	East
Hebei	2016	0.823553	0.636	4.58669	8.97479	4.29502	3.7	0.458638	7.10361	1.47086	3.49554	4.27068	0.995267	0.00274953	East
Hebei	2017	0.893875	0.66	4.61654	9.13916	4.33212	3.7	0.480823	7.14972	1.51209	3.56656	3.98701	1.13282	0.00298431	East
Hebei	2018	0.767996	0.638	4.64106	9.1491	4.37007	3.3	0.500145	7.30541	1.55161	3.74241	3.82123	1.04421	0.00256405	East
Hebei	2019	0.797771	0.612	4.67182	9.26106	4.40934	3.1	0.516499	7.38483	1.56518	3.59977	3.57206	1.10411	0.00266345	East
Hebei	2020	0.840912	0.722	4.6835	9.3975	4.43355	3.5	0.510038	7.29701	1.58592	3.81358	3.43203	1.11095	0.00280748	East
Hebei	2021	0.890614	0.758	4.73425	9.49841	4.4681	3.1	0.495074	7.33086	1.6105	3.9425	2.93309	1.03592	0.00297342	East
Shanxi	2007	0.6134	0.597	4.24288	8.77832	3.86225	3.2	0.34197	6.18753	1.05061	2.3032	15.748	0.805531	0.00130602	中Midwest
Shanxi	2008	0.674836	0.601	4.32584	8.81059	3.9208	3.3	0.340648	6.27669	1.14544	2.35411	14.2517	0.906396	0.00143683	中Midwest
Shanxi	2009	0.615212	0.598	4.31925	8.87643	3.94993	3.9	0.365577	6.3408	1.45368	2.49969	13.3482	0.825518	0.00130988	中Midwest
Shanxi	2010	0.670181	0.538	4.39643	9.01513	4.00642	3.6	0.341861	6.4304	1.45899	2.64048	12.557	0.85411	0.00142692	中Midwest
Shanxi	2011	0.735433	0.561	4.48551	9.15293	4.07769	3.5	0.326562	6.51765	1.45674	2.72099	12.2609	0.850687	0.00156585	中Midwest
Shanxi	2012	0.812905	0.583	4.51757	9.38153	4.13328	3.3	0.358501	6.59282	1.47963	2.73159	11.6316	0.897172	0.0017308	中Midwest
Shanxi	2013	0.928227	0.557	4.53033	9.35663	4.17955	3.1	0.384185	6.67925	1.49709	2.93298	10.9236	1.00213	0.00197634	中Midwest
Shanxi	2014	0.924051	0.593	4.53507	9.29658	4.21848	3.4	0.411759	6.74501	1.51323	2.96942	10.6408	0.98672	0.00196745	中Midwest
Shanxi	2015	0.888447	0.556	4.5268	9.63412	4.25174	3.5	0.49766	6.81754	1.52802	2.98811	11.736	0.941326	0.00189164	中Midwest
Shanxi	2016	1.14928	0.552	4.53144	9.69761	4.27987	3.5	0.511326	6.87325	1.55291	3.07151	11.1186	1.2068	0.00244699	中Midwest
Shanxi	2017	0.878238	0.545	4.61559	9.9227	4.31006	3.4	0.492243	7.03436	1.57081	3.12808	10.9561	0.972877	0.0018699	中Midwest
Shanxi	2018	0.798378	0.532	4.65867	9.84068	4.34223	3.3	0.510268	7.05638	1.59397	3.26529	11.0257	0.944606	0.00169987	中Midwest
Shanxi	2019	0.818082	0.585	4.68577	9.84993	4.37709	2.7	0.511155	7.06775	1.6154	3.1176	10.894	1.02571	0.00174182	中Midwest
Shanxi	2020	0.908374	0.702	4.70846	10.0112	4.40164	3.1	0.502691	7.11079	1.62632	3.35083	10.9723	1.12775	0.00193407	中Midwest
Shanxi	2021	0.850105	0.732	4.81234	10.1368	4.43816	2.3	0.446663	7.14627	1.64224	3.50961	19.91	0.825331	0.00181	中Midwest
Nei Mongol	2007	0.400565	0.573	4.3278	8.35684	3.92117	4	0.441599	6.06985	1.0731	2.02531	9.62798	0.727819	0.000719334	Midwest
Nei Mongol	2008	0.464402	0.554	4.40725	8.36925	3.99664	4.1	0.446046	6.16256	1.08453	1.94448	9.69711	0.766602	0.000833974	Midwest
Nei Mongol	2009	0.517411	0.561	4.46093	8.4946	4.04198	4	0.457954	6.23515	1.36383	2.07918	8.98036	0.782614	0.000929168	Midwest
Nei Mongol	2010	0.619214	0.554	4.52076	8.85852	4.09823	3.9	0.448981	6.32756	1.3596	2.18752	8.64868	0.846694	0.00111199	Midwest
Nei Mongol	2011	0.770023	0.543	4.58311	9.22693	4.16776	3.8	0.433956	6.43075	1.39364	2.31175	9.46487	0.916349	0.00138281	Midwest
Nei Mongol	2012	0.786382	0.552	4.62831	9.23038	4.22531	3.7	0.42629	6.53605	1.43607	2.30535	8.85568	0.923684	0.00141219	Midwest
Nei Mongol	2013	0.921181	0.562	4.66656	9.0102	4.27168	3.7	0.43357	6.61418	1.47417	2.51587	7.96306	1.0225	0.00165426	Midwest
Nei Mongol	2014	0.899495	0.575	4.69588	8.99518	4.313	3.6	0.444622	6.68676	1.50494	2.59329	7.6029	1.01078	0.00161531	Midwest
Nei Mongol	2015	0.858928	0.532	4.72485	9.36508	4.3485	3.7	0.467156	6.75208	1.53029	2.71933	7.03954	1.00916	0.00154246	Midwest
Nei Mongol	2016	0.775516	0.569	4.75286	9.68312	4.3825	3.7	0.475651	6.79782	1.5522	2.8202	6.63418	0.890263	0.00139267	Midwest
Nei Mongol	2017	0.775562	0.574	4.78699	9.61052	4.4185	3.6	0.494962	6.84954	1.58597	2.89376	6.72437	0.86247	0.00139275	Midwest
Nei Mongol	2018	0.566955	0.595	4.82375	9.6918	4.45295	3.6	0.499027	7.03094	1.614	3.14768	7.33692	0.693964	0.00101814	Midwest
Nei Mongol	2019	0.565573	0.566	4.85293	9.8645	4.48508	3.7	0.498829	7.07967	1.62725	3.02202	7.73521	0.666535	0.00101566	Midwest
Nei Mongol	2020	0.598701	0.73	4.85624	9.95757	4.49827	3.8	0.482159	7.10421	1.63755	3.21696	8.16149	0.680706	0.00107515	Midwest
Nei Mongol	2021	0.611423	0.754	4.93184	10.0304	4.53286	3.8	0.434567	7.13982	1.65631	3.36248	8.36856	0.665545	0.00109799	Midwest
Liaoning	2007	0.4836	0.536	4.37924	8.98702	3.9741	4.3	0.403675	6.63179	1.24088	2.85673	6.03415	0.495006	0.00240647	East
Liaoning	2008	0.55286	0.522	4.44916	9.07838	4.0463	3.9	0.383013	6.72154	1.25232	2.95761	5.45597	0.594253	0.00275112	East
Liaoning	2009	0.623887	0.509	4.47015	9.23728	4.08575	3.9	0.388516	6.80894	1.38453	3.03141	5.00243	0.644397	0.00310456	East
Liaoning	2010	0.638855	0.626	4.50192	9.35067	4.14467	3.6	0.377475	6.87841	1.4044	3.17811	4.80957	0.684315	0.00317904	East
Liaoning	2011	0.774273	0.605	4.57227	9.46705	4.21561	3.7	0.378046	6.94603	1.42578	3.24674	4.55834	0.763124	0.0038529	East
Liaoning	2012	0.958968	0.654	4.61063	9.89801	4.27326	3.6	0.397364	7.02225	1.45908	3.21775	4.28152	0.937036	0.00477197	East
Liaoning	2013	0.771701	0.612	4.64352	10.1049	4.31844	3.4	0.4181	7.09729	1.48015	3.31323	3.76658	0.775499	0.0038401	East
Liaoning	2014	0.677285	0.623	4.6623	9.90945	4.35832	3.4	0.448668	7.16964	1.49848	3.27852	3.56076	0.692299	0.00337027	East
Liaoning	2015	0.771434	0.659	4.66828	9.83995	4.39051	3.4	0.48549	7.24136	1.5201	3.35372	3.36619	0.815161	0.00383877	East
Liaoning	2016	0.709339	0.678	4.67328	9.97179	4.41564	3.8	0.523997	7.28562	1.55319	3.43632	3.50433	0.706427	0.00352978	East
Liaoning	2017	0.68781	0.693	4.70164	9.98468	4.44459	3.8	0.528364	7.34381	1.57778	3.46909	3.45391	0.708891	0.00342265	East
Liaoning	2018	0.563286	0.739	4.7387	9.95172	4.47277	3.9	0.529168	7.43372	1.60441	3.59868	3.47354	0.566957	0.002803	East
Liaoning	2019	0.541045	0.725	4.76428	9.96171	4.5027	4.2	0.53113	7.46982	1.60395	3.48827	3.58489	0.585453	0.00269232	East
Liaoning	2020	0.551011	0.859	4.76924	10.1158	4.51505	4.6	0.53452	7.48755	1.61145	3.63839	3.64157	0.545609	0.00274191	East
Liaoning	2021	0.562628	0.889	4.81442	10.2315	4.54546	4.3	0.516497	7.52238	1.63156	3.7751	3.26531	0.557508	0.00279972	East
Jilin	2007	0.886367	0.505	4.17453	8.77638	3.89159	3.9	0.452785	6.15616	1.13946	2.32222	5.28745	0.981181	0.00203809	中Midwest
Jilin	2008	0.865279	0.504	4.24757	8.89018	3.95041	4	0.451569	6.24367	1.17298	2.40993	4.71074	0.994996	0.00198961	中Midwest
Jilin	2009	0.925586	0.474	4.29743	8.90277	3.98547	4	0.458361	6.31188	1.30342	2.51983	4.23653	1.00795	0.00212828	中Midwest
Jilin	2010	0.975432	0.588	4.36803	9.0007	4.03334	3.8	0.467405	6.40278	1.33918	2.62118	4.14206	1.10267	0.00224289	中Midwest
Jilin	2011	0.900711	0.551	4.45307	9.10102	4.10109	3.7	0.478034	6.48872	1.36575	2.65514	4.17411	1.08696	0.00207108	中Midwest
Jilin	2012	0.914444	0.537	4.50738	9.25469	4.15821	3.7	0.480203	6.57703	1.39707	2.63043	3.71631	1.0956	0.00210266	中Midwest
Jilin	2013	0.889169	0.504	4.54823	9.40328	4.20407	3.7	0.488497	6.65145	1.42173	2.74586	3.25985	1.0744	0.00204454	中Midwest
Jilin	2014	0.843114	0.622	4.57661	9.37213	4.24353	3.4	0.490794	6.71343	1.45363	2.75587	3.04162	1.04892	0.00193864	中Midwest
Jilin	2015	0.870637	0.553	4.58364	9.39289	4.27147	3.5	0.490078	6.78529	1.48331	2.87852	2.45244	0.983784	0.00200193	中Midwest
Jilin	2016	0.868314	0.56	4.60873	9.51313	4.30031	3.5	0.517455	6.83017	1.519	2.93146	2.26095	0.962231	0.00199659	中Midwest
Jilin	2017	0.86708	0.65	4.63587	9.55878	4.32976	3.5	0.533895	6.88477	1.53553	3.01115	2.13525	0.936738	0.00199375	中Midwest
Jilin	2018	0.827706	0.626	4.65615	9.45561	4.3579	3.5	0.53685	6.97325	1.59769	3.15473	2.11701	0.909604	0.00190321	中Midwest
Jilin	2019	0.918122	0.69	4.68037	9.45526	4.39028	3.1	0.537632	7.10162	1.61408	3.03141	2.12231	1.03357	0.00211111	中Midwest
Jilin	2020	0.900266	0.781	4.70832	9.79532	4.41079	3.4	0.520814	7.10146	1.66984	3.18865	2.0233	0.973451	0.00207005	中Midwest
Jilin	2021	0.967529	0.808	4.74608	10.0781	4.44358	3.3	0.522338	7.17908	1.68397	3.31069	1.85266	0.94768	0.00222472	中Midwest
Heilongjiang	2007	0.746695	0.539	4.20468	8.69741	3.884	4.3	0.302124	6.38518	1.02037	2.59439	4.62502	0.880532	0.00112776	中Midwest
Heilongjiang	2008	0.893278	0.568	4.27071	8.70089	3.94827	4.2	0.297917	6.48833	1.06182	2.69373	4.40033	0.964084	0.00134915	中Midwest
Heilongjiang	2009	0.858405	0.542	4.27573	8.7457	3.98421	4.3	0.333707	6.60285	1.24933	2.74741	4.1197	0.933419	0.00129648	中Midwest
Heilongjiang	2010	0.905118	0.503	4.33597	8.92687	4.03527	4.3	0.345486	6.69906	1.30384	2.82995	3.97094	1.03663	0.00136703	中Midwest
Heilongjiang	2011	0.948146	0.592	4.41945	9.1148	4.10054	4.1	0.334494	6.78099	1.3269	2.93146	3.79793	1.02452	0.00143202	中Midwest
Heilongjiang	2012	1.00619	0.603	4.47101	9.20955	4.1554	4.2	0.344641	6.85565	1.36753	2.97359	3.61015	1.07593	0.00151968	中Midwest
Heilongjiang	2013	1.08005	0.608	4.50949	9.48055	4.20148	4.4	0.3466	6.94743	1.40716	3.11327	3.13866	1.15094	0.00163123	中Midwest
Heilongjiang	2014	0.971294	0.646	4.52805	9.3542	4.24065	4.5	0.378562	7.01213	1.44273	3.1014	3.0131	1.04076	0.00146698	中Midwest
Heilongjiang	2015	0.948353	0.66	4.52016	9.37522	4.26935	4.5	0.43207	7.08748	1.4761	3.17348	2.61558	1.06838	0.00143233	中Midwest
Heilongjiang	2016	0.961382	0.661	4.53591	9.37343	4.2975	4.2	0.458512	7.12475	1.50366	3.24625	2.49035	0.988386	0.00145201	中Midwest
Heilongjiang	2017	0.911721	0.663	4.55901	9.4227	4.32646	4.2	0.473337	7.18587	1.55284	3.24674	2.33586	1.05889	0.001377	中Midwest
Heilongjiang	2018	0.844892	0.667	4.58673	9.53874	4.35652	4	0.49113	7.25361	1.57852	3.27898	2.29346	0.933028	0.00127607	中Midwest
Heilongjiang	2019	0.935803	0.674	4.61921	9.56658	4.38478	3.5	0.496227	7.32114	1.61308	3.07078	2.3106	1.08385	0.00141337	中Midwest
Heilongjiang	2020	0.93748	0.823	4.63341	9.75801	4.39623	3.4	0.494264	7.35027	1.6209	3.25551	2.29399	1.07225	0.00141591	中Midwest
Heilongjiang	2021	0.965528	0.87	4.67773	9.92693	4.43391	3.2	0.500087	7.39037	1.64335	3.39199	2.40208	1.02077	0.00145827	中Midwest
Shanghai	2007	0.870321	0.603	4.79516	10.4546	4.35139	4.2	0.551438	6.70047	1.26908	3.07518	2.42231	0.771925	0.0158277	East
Shanghai	2008	0.863839	0.617	4.83186	10.5454	4.40458	4.2	0.564914	6.80564	1.26765	3.2003	2.31405	0.769949	0.0157098	East
Shanghai	2009	0.882586	0.594	4.85268	10.6469	4.43933	4.3	0.599991	6.86905	1.28504	3.31175	2.12556	0.799509	0.0160507	East
Shanghai	2010	0.85619	0.507	4.89093	10.5586	4.48339	4.4	0.578614	6.92814	1.28726	3.45484	2.10057	0.799161	0.0155707	East
Shanghai	2011	1.01859	0.51	4.92907	10.4834	4.54072	3.5	0.585411	6.99717	1.28586	3.55991	1.98508	0.933357	0.0185241	East
Shanghai	2012	1.00295	0.536	4.94846	10.6543	4.58602	3.1	0.610267	7.05221	1.29861	3.56074	1.81061	0.919603	0.0182396	East
Shanghai	2013	1.04844	0.524	4.97675	10.5615	4.62504	4	0.637215	7.11661	1.31892	3.64914	1.74919	0.954039	0.0190669	East
Shanghai	2014	1.14079	0.521	5.01043	10.8156	4.66244	4.1	0.653131	7.17769	1.33769	3.64038	1.49013	1.0604	0.0207465	East
Shanghai	2015	1.17515	0.507	5.03896	10.9507	4.69781	4	0.68259	7.3086	1.36756	3.70774	1.3958	1.09953	0.0213713	East
Shanghai	2016	1.12092	0.5	5.08331	11.044	4.73484	4.1	0.709419	7.33409	1.3969	3.81505	1.3115	1.07164	0.020385	East
Shanghai	2017	1.10886	0.53	5.12553	11.4292	4.77076	3.9	0.707314	7.41013	1.42634	3.85297	1.2492	1.14086	0.0201657	East
Shanghai	2018	1.12428	0.54	5.16287	11.2387	4.80742	3.5	0.709387	7.41231	1.44906	3.95631	1.14645	1.14039	0.0204461	East
Shanghai	2019	1.16698	0.55	5.18502	11.1436	4.84162	3.6	0.72884	7.44399	1.47958	3.8348	1.11058	1.13597	0.0212227	East
Shanghai	2020	1.15869	0.558	5.19481	11.492	4.85873	3.7	0.73395	7.47456	1.50524	4.00724	1.04033	1.12823	0.0210719	East
Shanghai	2021	1.20451	0.559	5.23961	11.7377	4.89224	2.7	0.732747	7.50813	1.54199	4.12044	0.950076	1.17756	0.0219053	East
Jiangsu	2007	0.86759	0.707	4.52699	8.43308	4.06348	3.2	0.376145	6.65188	0.906363	3.09237	3.05519	0.84467	0.131926	East
Jiangsu	2008	0.891536	0.704	4.60062	8.44295	4.12179	3.3	0.384747	6.74023	0.899715	3.24502	2.78791	0.945993	0.135567	East
Jiangsu	2009	0.88691	0.699	4.64481	8.54605	4.16593	3.2	0.396293	6.81017	1.0699	3.42732	2.5995	0.999307	0.134863	East
Jiangsu	2010	0.905073	0.688	4.72091	8.85218	4.2306	3.2	0.413712	6.87697	1.11701	3.63205	2.58693	0.951414	0.137625	East
Jiangsu	2011	0.918267	0.675	4.78443	9.16267	4.2971	3.2	0.423823	6.95364	1.16456	3.81551	2.66877	0.954658	0.139631	East
Jiangsu	2012	0.926222	0.667	4.82043	9.26139	4.35087	3.1	0.434059	7.05772	1.23592	3.88525	2.47661	0.96319	0.140841	East
Jiangsu	2013	0.967447	0.661	4.86003	9.42235	4.39403	3	0.450763	7.13748	1.29044	4.07751	2.32112	1.01344	0.14711	East
Jiangsu	2014	0.965799	0.658	4.8937	9.34982	4.43414	3	0.465434	7.19982	1.32734	4.06479	2.12375	1.00177	0.146859	East
Jiangsu	2015	0.966873	0.654	4.93296	9.49009	4.4704	3	0.476195	7.26592	1.35948	4.1656	2.00866	1.03187	0.147023	East
Jiangsu	2016	0.919304	0.651	4.96517	9.51014	4.5061	3	0.494753	7.31923	1.39453	4.25018	1.94503	0.964679	0.139789	East
Jiangsu	2017	0.908034	0.648	5.00837	9.52172	4.54437	3	0.49727	7.40745	1.42556	4.29046	1.78639	0.946567	0.138076	East
Jiangsu	2018	0.880264	0.647	5.0428	9.37266	4.58088	3	0.503569	7.53161	1.46089	4.45206	1.65739	0.920388	0.133853	East
Jiangsu	2019	0.899061	0.648	5.06629	9.6265	4.617	3	0.515444	7.52921	1.49572	4.35643	1.59533	0.955231	0.136711	East
Jiangsu	2020	0.914655	0.649	5.08378	9.88385	4.63739	3.2	0.52174	7.55224	1.52061	4.55419	1.49142	0.930176	0.139082	East
Jiangsu	2021	0.904475	0.68	5.13615	10.061	4.67668	2.5	0.514474	7.60277	1.53712	4.66414	1.40124	0.878348	0.137534	East
Zhejiang	2007	0.935849	0.557	4.55822	8.10565	4.18614	3.3	0.40493	6.42416	1.04183	3.08171	2.94365	0.892802	0.00977394	East
Zhejiang	2008	1.10417	0.562	4.61106	8.23819	4.23231	3.5	0.40868	6.5042	1.07429	3.24895	2.74029	1.06953	0.0115318	East
Zhejiang	2009	0.927039	0.559	4.63627	8.40434	4.26783	3.3	0.429922	6.56782	1.21544	3.40002	2.62153	0.912218	0.00968193	East
Zhejiang	2010	0.966309	0.554	4.70159	8.61483	4.3255	3.2	0.435626	6.63256	1.24238	3.61077	2.5197	0.983064	0.0100921	East
Zhejiang	2011	0.909913	0.54	4.75732	8.82035	4.38373	3.1	0.44102	6.73497	1.26495	3.73949	2.45108	0.89282	0.00950307	East
Zhejiang	2012	0.973413	0.552	4.78161	9.21123	4.43169	3	0.457534	6.89404	1.29826	3.80236	2.21422	0.935926	0.0101663	East
Zhejiang	2013	0.954819	0.545	4.80988	9.36753	4.47385	3	0.467478	6.97538	1.32808	3.97891	2.06724	0.935593	0.00997207	East
Zhejiang	2014	0.968933	0.551	4.8322	9.05748	4.51399	3	0.46763	7.08637	1.35521	3.94206	1.89069	0.968385	0.0101195	East
Zhejiang	2015	0.963793	0.55	4.8615	8.97695	4.55068	2.9	0.485657	7.19968	1.39968	4.06934	1.7704	0.978362	0.0100658	East
Zhejiang	2016	1.00288	0.552	4.89111	9.11587	4.58579	2.9	0.5035	7.33393	1.42747	4.14501	1.65062	0.996412	0.010474	East
Zhejiang	2017	0.9379	0.556	4.92907	9.18864	4.62372	2.7	0.519483	7.42107	1.45767	4.13773	1.60693	0.955482	0.00979536	East
Zhejiang	2018	0.897385	0.558	4.96597	9.22958	4.66124	2.6	0.529609	7.45796	1.48082	4.31093	1.48111	0.89909	0.00937223	East
Zhejiang	2019	0.899436	0.552	4.99114	9.34613	4.69809	2.5	0.545544	7.49672	1.50709	4.12694	1.41751	0.933676	0.00939365	East
Zhejiang	2020	0.897081	0.656	5.00006	9.54829	4.71931	2.8	0.559001	7.53347	1.52109	4.28684	1.48273	0.893508	0.00936906	East
Zhejiang	2021	0.899971	0.59	5.0508	9.67989	4.75998	2.6	0.545707	7.57255	1.53695	4.36314	1.53072	0.869618	0.00939924	East
Anhui	2007	0.587238	0.64	4.1133	7.24498	3.82763	4.1	0.434862	6.18484	0.405621	2.38382	4.23156	0.685492	0.00420815	中Midwest
Anhui	2008	0.649091	0.66	4.19072	7.4403	3.89724	3.9	0.421331	6.29276	0.597014	2.4133	4.27258	0.762839	0.00465139	中Midwest
Anhui	2009	0.678953	0.66	4.24849	7.62132	3.93867	3.9	0.420021	6.36586	0.963735	2.60638	4.16097	0.746181	0.00486538	中Midwest
Anhui	2010	0.736065	0.595	4.34718	7.92329	3.99804	3.7	0.396474	6.43008	1.02154	2.93197	3.85946	0.775926	0.00527465	中Midwest
Anhui	2011	0.80448	0.591	4.43567	8.24831	4.07456	3.7	0.382428	6.50513	1.06816	3.1959	3.69066	0.834635	0.00576491	中Midwest
Anhui	2012	0.845809	0.614	4.48688	8.51634	4.13332	3.7	0.385744	6.60923	1.13493	3.29403	3.40815	0.865628	0.00606107	中Midwest
Anhui	2013	0.962276	0.606	4.53625	8.52448	4.18053	3.4	0.39727	6.65232	1.18836	3.49304	3.33824	0.974432	0.00689567	中Midwest
Anhui	2014	0.914456	0.589	4.57463	8.72823	4.22521	3.2	0.410401	6.71594	1.23073	3.52075	3.1467	0.913295	0.006553	中Midwest
Anhui	2015	0.975149	0.594	4.5982	8.79598	4.26394	3.1	0.4455	6.78211	1.26541	3.62757	2.90747	0.97728	0.00698792	中Midwest
Anhui	2016	1.00999	0.596	4.63955	8.56559	4.30099	3.2	0.467563	6.82807	1.29273	3.73215	2.68477	1.01082	0.00723762	中Midwest
Anhui	2017	0.96372	0.59	4.69015	8.60521	4.33971	2.9	0.485665	6.89467	1.33831	3.72477	2.56171	1.03048	0.00690602	中Midwest
Anhui	2018	0.85067	0.596	4.748	8.87088	4.37992	2.8	0.508028	7.23872	1.37939	3.87955	2.47418	0.929632	0.00609591	中Midwest
Anhui	2019	0.817212	0.604	4.78162	8.83872	4.42185	2.6	0.514568	7.11358	1.42217	3.71282	2.32967	0.980275	0.00585615	中Midwest
Anhui	2020	0.849141	0.796	4.7948	9.07053	4.44875	2.8	0.516535	7.13489	1.51428	3.8973	2.3052	0.879518	0.00608495	中Midwest
Anhui	2021	0.883018	0.8	4.8468	9.24662	4.49001	2.5	0.511774	7.1672	1.52816	4.02342	2.35072	0.903876	0.00632771	中Midwest
Fujian	2007	0.803994	0.59	4.41193	7.74683	4.00595	3.9	0.413121	6.08981	0.185247	2.43775	2.35325	0.72485	0.0112611	East
Fujian	2008	0.653936	0.59	4.47771	7.80386	4.07133	3.9	0.40695	6.15779	0.512205	2.57978	2.2014	0.605703	0.00915933	East
Fujian	2009	0.677644	0.6	4.52986	8.34637	4.11344	3.9	0.417149	6.23431	1.12931	2.7796	2.2765	0.716385	0.00949139	East
Fujian	2010	0.710234	0.516	4.60878	8.5865	4.16334	3.8	0.40176	6.27346	1.17811	3.02531	2.17383	0.741308	0.00994786	East
Fujian	2011	0.792857	0.52	4.67533	8.82972	4.22812	3.7	0.396759	6.36151	1.21806	3.18554	2.20709	0.766105	0.0111051	East
Fujian	2012	0.813787	0.573	4.72071	8.56386	4.28196	3.6	0.397946	6.43669	1.27108	3.19507	1.97546	0.795145	0.0113983	East
Fujian	2013	0.867598	0.601	4.76286	8.64711	4.3267	3.6	0.397853	6.52977	1.33292	3.36829	1.7343	0.846051	0.012152	East
Fujian	2014	0.811252	0.62	4.80089	8.79261	4.36793	3.5	0.397769	6.57853	1.34853	3.35468	1.79647	0.793305	0.0113628	East
Fujian	2015	0.83223	0.61	4.82813	8.87103	4.4049	3.7	0.415776	6.63745	1.36329	3.55522	1.59712	0.851881	0.0116566	East
Fujian	2016	0.788074	0.62	4.86764	8.72578	4.44103	3.9	0.43164	6.76792	1.36678	3.73941	1.3989	0.864009	0.0110381	East
Fujian	2017	0.792069	0.62	4.9204	9.13602	4.47782	3.9	0.453198	6.82378	1.38171	3.70731	1.36938	0.830991	0.0110941	East
Fujian	2018	0.803698	0.62	4.97437	8.97009	4.5138	3.7	0.451331	6.86012	1.40972	3.93982	1.40238	0.840534	0.011257	East
Fujian	2019	0.778131	0.61	5.00993	8.77435	4.55165	3.5	0.464616	6.89329	1.43493	3.70303	1.38429	0.892864	0.0108989	East
Fujian	2020	0.770451	0.624	5.02037	9.20254	4.57057	3.8	0.47489	6.94857	1.46652	3.91371	1.34623	0.844628	0.0107913	East
Fujian	2021	0.786115	0.628	5.06661	9.49763	4.60916	3.3	0.47216	6.96719	1.48738	3.87128	1.37279	0.865402	0.0110107	East
Jiangxi	2007	0.437051	0.599	4.12146	8.2467	3.85107	3.4	0.339016	6.02179	0.500467	2.06819	3.54004	0.437946	0.000934185	中Midwest
Jiangxi	2008	0.51167	0.601	4.19754	8.25545	3.91424	3.4	0.34624	6.11523	0.633795	2.18469	3.18085	0.588404	0.00109368	中Midwest
Jiangxi	2009	0.524071	0.598	4.23592	8.52289	3.95875	3.4	0.351927	6.20435	1.10208	2.34044	2.95967	0.609355	0.00112019	中Midwest
Jiangxi	2010	0.592212	0.606	4.32282	8.62905	4.00932	3.3	0.335973	6.28556	1.13537	2.49831	3.01307	0.653432	0.00126584	中Midwest
Jiangxi	2011	0.683277	0.598	4.41318	8.73665	4.07445	3	0.338901	6.36802	1.21247	2.64246	3.61394	0.669632	0.00146049	中Midwest
Jiangxi	2012	0.705037	0.614	4.45668	8.86651	4.13248	3	0.349415	6.47271	1.29059	2.70415	2.68736	0.726598	0.001507	中Midwest
Jiangxi	2013	0.696196	0.628	4.50445	9.2385	4.17898	3.2	0.356478	6.5468	1.31822	2.86747	2.60761	0.712726	0.0014881	中Midwest
Jiangxi	2014	0.674223	0.626	4.54373	8.87525	4.2236	3.3	0.370333	6.64792	1.35066	2.91855	2.42784	0.663837	0.00144113	中Midwest
Jiangxi	2015	0.767077	0.624	4.57305	8.87176	4.26569	3.4	0.399192	6.73005	1.37549	3.12123	2.31864	0.763095	0.0016396	中Midwest
Jiangxi	2016	0.808424	0.616	4.61172	8.75097	4.30341	3.4	0.427548	6.8249	1.399	3.2971	2.16522	0.843634	0.00172798	中Midwest
Jiangxi	2017	0.732862	0.608	4.65131	8.76582	4.34303	3.3	0.441888	6.93582	1.44213	3.34005	2.04175	0.796603	0.00156647	中Midwest
Jiangxi	2018	0.720863	0.606	4.70188	8.92787	4.38166	3.4	0.473576	7.00172	1.46604	3.58149	1.97033	0.790877	0.00154082	中Midwest
Jiangxi	2019	0.781744	0.603	4.73737	9.22423	4.41933	2.9	0.477932	7.035	1.50388	3.43712	1.87351	0.8579	0.00167096	中Midwest
Jiangxi	2020	0.74337	0.661	4.75627	9.34057	4.44742	3.2	0.482127	7.06924	1.53567	3.56038	1.78407	0.841758	0.00158893	中Midwest
Jiangxi	2021	0.751696	0.671	4.81673	9.42923	4.48586	2.8	0.476109	7.10599	1.57063	3.6787	1.53485	0.759934	0.00160673	中Midwest
Shandong	2007	0.712763	0.611	4.38477	8.22551	3.95832	3.2	0.340592	6.64732	0.865169	3.05231	4.74129	0.678143	0.00358063	East
Shandong	2008	0.787717	0.616	4.45916	8.27506	4.01749	3.7	0.343777	6.72416	0.975419	3.197	4.55402	0.795571	0.00395717	East
Shandong	2009	0.782446	0.608	4.49407	8.31277	4.05683	3.4	0.356961	6.79356	1.25299	3.27462	4.2308	0.803625	0.00393069	East
Shandong	2010	0.778029	0.626	4.54876	8.49054	4.11133	3.4	0.376685	6.87402	1.30388	3.47654	4.16428	0.830117	0.0039085	East
Shandong	2011	0.80116	0.64	4.60658	8.6727	4.17831	3.4	0.393456	6.94785	1.34549	3.60358	3.81889	0.816012	0.0040247	East
Shandong	2012	0.829644	0.695	4.64591	8.77947	4.23368	3.3	0.41051	7.02491	1.40674	3.63448	3.79035	0.867131	0.00416779	East
Shandong	2013	0.898565	0.64	4.68644	8.92476	4.27894	3.2	0.428231	7.10399	1.45361	3.75997	3.37394	0.971541	0.00451402	East
Shandong	2014	0.854979	0.684	4.71407	8.98238	4.3194	3.3	0.443606	7.19247	1.46136	3.76485	3.31106	0.866804	0.00429507	East
Shandong	2015	0.846029	0.667	4.7485	9.03365	4.35608	3.4	0.462501	7.26603	1.47389	3.88717	3.39511	0.882791	0.00425011	East
Shandong	2016	0.861381	0.705	4.77027	9.02856	4.39243	3.5	0.482743	7.3202	1.48649	4.00668	3.29542	0.904163	0.00432722	East
Shandong	2017	0.840911	0.74	4.79799	9.12371	4.43024	3.4	0.495997	7.37267	1.52378	4.02152	3.13603	0.872635	0.00422439	East
Shandong	2018	0.725834	0.718	4.82046	8.99962	4.46546	3.4	0.512757	7.41782	1.55088	4.1372	2.94046	0.793337	0.00364629	East
Shandong	2019	0.704005	0.75	4.84386	9.00682	4.49965	3.3	0.52809	7.45829	1.57394	3.9976	2.8526	0.774936	0.00353663	East
Shandong	2020	0.702769	0.725	4.85501	9.28972	4.51701	3.1	0.535414	7.49997	1.58782	4.21421	2.75055	0.753877	0.00353042	East
Shandong	2021	0.710098	0.736	4.91226	9.49311	4.55273	2.9	0.528061	7.54198	1.60981	4.35774	2.56754	0.822532	0.00356724	East
Henan	2007	0.537743	0.632	4.1997	8.18266	3.81245	3.4	0.321346	6.37518	0.626508	2.64345	5.19244	0.659655	0.00102023	中Midwest
Henan	2008	0.615003	0.645	4.27439	8.33583	3.88292	3.4	0.3071	6.4726	0.751533	2.79588	4.80177	0.732908	0.00116681	中Midwest
Henan	2009	0.563849	0.646	4.30574	8.38743	3.92562	3.5	0.322757	6.56057	1.20901	2.93601	4.44122	0.678251	0.00106976	中Midwest
Henan	2010	0.605258	0.657	4.38181	8.54138	3.97864	3.4	0.324626	6.62356	1.25039	3.11261	4.25201	0.685479	0.00114833	中Midwest
Henan	2011	0.616886	0.662	4.44433	8.70445	4.04945	3.4	0.339979	6.7044	1.28176	3.2492	4.21299	0.651604	0.00117039	中Midwest
Henan	2012	0.625173	0.671	4.48264	8.66313	4.10626	3.1	0.357097	6.78678	1.3136	3.23553	3.58648	0.653971	0.00118611	中Midwest
Henan	2013	0.720026	0.676	4.51909	8.78332	4.15241	3.1	0.373347	6.85218	1.36419	3.39358	3.23231	0.723484	0.00136607	中Midwest
Henan	2014	0.702901	0.702	4.55446	8.99987	4.19576	3	0.388922	6.91946	1.39134	3.42537	3.0038	0.707229	0.00133358	中Midwest
Henan	2015	0.708625	0.705	4.58237	8.82643	4.23363	3	0.407741	6.98273	1.41881	3.53084	2.61191	0.76052	0.00134444	中Midwest
Henan	2016	0.748001	0.711	4.61451	8.81419	4.26583	3	0.427307	7.0383	1.44396	3.61982	2.39301	0.79606	0.00141915	中Midwest
Henan	2017	0.78467	0.697	4.65901	8.94052	4.30471	2.8	0.440498	7.16785	1.47461	3.68124	2.17929	0.852714	0.00148871	中Midwest
Henan	2018	0.762245	0.68	4.70436	8.97429	4.34171	3	0.47233	7.25912	1.51306	3.90773	2.04356	0.90633	0.00144617	中Midwest
Henan	2019	0.781525	0.684	4.73444	9.12395	4.37845	3.2	0.484877	7.28578	1.53566	3.75557	1.77097	0.890462	0.00148275	中Midwest
Henan	2020	0.772995	0.715	4.73704	9.29315	4.39463	3.2	0.491795	7.29004	1.56711	3.89276	1.76458	0.818263	0.00146656	中Midwest
Henan	2021	0.74976	0.736	4.77513	9.41303	4.42831	3.4	0.49136	7.32528	1.61218	4.02094	1.82792	0.805526	0.00142248	中Midwest
Hubei	2007	0.717971	0.596	4.2197	8.42336	3.87099	4.2	0.422276	6.38647	0.861427	2.70842	4.37981	0.73643	0.00158272	中Midwest
Hubei	2008	0.671627	0.65	4.30389	8.48551	3.93666	4.2	0.410107	6.46966	0.932259	2.84572	3.86435	0.717525	0.00148056	中Midwest
Hubei	2009	0.745302	0.6	4.36292	8.48868	3.97754	4.2	0.412315	6.54479	1.17704	2.95472	3.66217	0.864762	0.00164297	中Midwest
Hubei	2010	0.702161	0.602	4.45223	8.76244	4.04411	4.2	0.396595	6.62304	1.2187	3.11126	3.65545	0.85025	0.00154787	中Midwest
Hubei	2011	0.753343	0.601	4.53936	9.04718	4.11197	4.1	0.386466	6.71882	1.27245	3.21431	3.66176	0.840871	0.0016607	中Midwest
Hubei	2012	0.763389	0.612	4.59193	9.20158	4.17053	3.8	0.387922	6.81141	1.32801	3.23249	3.29551	0.803253	0.00168284	中Midwest
Hubei	2013	0.790374	0.615	4.64118	9.3448	4.21675	3.5	0.419576	6.90201	1.38767	3.40192	2.59636	0.82441	0.00174233	中Midwest
Hubei	2014	0.795854	0.696	4.68627	9.11094	4.26205	3.1	0.433134	6.97798	1.43743	3.41996	2.38255	0.797845	0.00175441	中Midwest
Hubei	2015	0.782788	0.583	4.71492	9.33253	4.30159	2.6	0.450323	7.0428	1.47906	3.52009	2.0808	0.807555	0.00172561	中Midwest
Hubei	2016	0.869923	0.697	4.75339	9.29726	4.3382	2.4	0.462312	7.08816	1.50115	3.62778	1.9228	0.875737	0.00191769	中Midwest
Hubei	2017	0.849325	0.701	4.79981	9.40495	4.37579	2.6	0.483207	7.27049	1.52082	3.68386	1.81962	0.841131	0.00187228	中Midwest
Hubei	2018	0.797254	0.7	4.85138	9.53346	4.41187	2.6	0.497356	7.30017	1.53988	3.84559	1.75799	0.86146	0.00175749	中Midwest
Hubei	2019	0.816205	0.708	4.8845	9.48363	4.45208	2.4	0.504006	7.35497	1.54681	3.70663	1.7359	0.926689	0.00179927	中Midwest
Hubei	2020	0.791264	0.767	4.87422	9.68792	4.44531	3.4	0.533377	7.35516	1.57785	3.89614	1.6341	0.831853	0.00174429	中Midwest
Hubei	2021	0.820595	0.786	4.93341	9.83878	4.48896	3	0.527832	7.38771	1.601	4.0479	1.57679	0.734323	0.00180895	中Midwest
Hunan	2007	0.637903	0.671	4.16469	8.41965	3.88007	4.3	0.415077	6.34896	0.827907	2.5611	3.94332	0.666161	0.00112103	中Midwest
Hunan	2008	0.677519	0.728	4.24854	8.43277	3.94468	4.2	0.413499	6.42101	0.916083	2.7364	3.48653	0.713702	0.00119065	中Midwest
Hunan	2009	0.728393	0.694	4.2997	8.46535	3.98878	4.1	0.429217	6.48835	1.25044	2.82347	3.23164	0.833251	0.00128005	中Midwest
Hunan	2010	0.730013	0.67	4.37484	8.63438	4.03587	4.2	0.415197	6.55035	1.2916	3.04532	2.96421	0.836964	0.0012829	中Midwest
Hunan	2011	0.749269	0.68	4.45851	8.80709	4.10078	4.2	0.4024	6.61973	1.33133	3.14489	2.9674	0.781411	0.00131674	中Midwest
Hunan	2012	0.812008	0.701	4.5076	8.7214	4.15809	4.2	0.410837	6.70135	1.36963	3.22115	2.62969	0.854802	0.001427	中Midwest
Hunan	2013	0.840941	0.696	4.55236	8.9576	4.20426	4.2	0.426512	6.79389	1.42373	3.3742	2.28377	0.886937	0.00147784	中Midwest
Hunan	2014	0.851837	0.689	4.59272	9.02003	4.24606	4.1	0.439901	6.86358	1.46818	3.37749	2.02575	0.896322	0.00149699	中Midwest
Hunan	2015	0.989498	0.686	4.6349	9.30286	4.28594	4.1	0.459903	6.92912	1.51856	3.48968	1.85765	1.00677	0.00173891	中Midwest
Hunan	2016	0.848883	0.701	4.66812	9.3602	4.32459	4.2	0.486036	7.00816	1.54501	3.5407	1.75971	0.890237	0.0014918	中Midwest
Hunan	2017	0.877655	0.708	4.70757	9.45258	4.36367	4	0.513475	7.13004	1.56729	3.58614	1.65181	0.902237	0.00154236	中Midwest
Hunan	2018	0.861616	0.708	4.73842	9.37129	4.40211	3.6	0.532385	7.20689	1.5907	3.69653	1.57496	0.890404	0.00151418	中Midwest
Hunan	2019	0.862182	0.728	4.77874	9.53873	4.44217	2.7	0.522513	7.20956	1.63154	3.56003	1.46768	0.92707	0.00151517	中Midwest
Hunan	2020	0.86638	0.792	4.796	9.67106	4.46805	2.7	0.513995	7.23838	1.63519	3.73094	1.46596	0.923197	0.00152255	中Midwest
Hunan	2021	0.87991	0.828	4.84236	9.7708	4.50505	2.3	0.512647	7.27281	1.64682	3.82711	1.2238	0.907932	0.00154633	中Midwest
Guangdong	2007	0.798714	0.466	4.51667	8.68016	4.08771	2.5	0.442831	6.58376	0.744478	3.27921	2.08237	0.703227	0.0448212	East
Guangdong	2008	0.79857	0.455	4.56939	8.77292	4.1337	2.6	0.44311	6.65191	0.798307	3.40329	1.94135	0.734055	0.0448131	East
Guangdong	2009	0.806379	0.452	4.5906	8.87171	4.16814	2.6	0.458106	6.7428	1.0324	3.50759	1.85791	0.824277	0.0452513	East
Guangdong	2010	1.07609	0.421	4.64349	9.10729	4.21956	2.5	0.45332	6.79775	1.07447	3.6682	1.87392	1.2228	0.0603867	East
Guangdong	2011	0.844423	0.435	4.69322	9.33313	4.27683	2.5	0.458964	6.88338	1.10635	3.80577	1.83242	0.945798	0.0473862	East
Guangdong	2012	0.843135	0.465	4.71293	9.34783	4.32773	2.5	0.472748	6.95466	1.14253	3.83251	1.67806	0.923144	0.047314	East
Guangdong	2013	0.871074	0.469	4.74398	9.22653	4.36961	2.4	0.484518	7.0212	1.17518	3.97483	1.53969	0.984222	0.0488818	East
Guangdong	2014	0.870836	0.47	4.77333	9.28264	4.40968	2.4	0.487055	7.1103	1.20263	3.98905	1.44769	0.919996	0.0488685	East
Guangdong	2015	0.873409	0.432	4.80614	9.49607	4.44497	2.5	0.503515	7.16893	1.23456	4.11528	1.34091	0.897745	0.0490128	East
Guangdong	2016	0.895316	0.441	4.83884	9.61274	4.48139	2.5	0.525339	7.22496	1.26735	4.2124	1.28643	0.893824	0.0502422	East
Guangdong	2017	0.913481	0.452	4.87787	9.76912	4.51855	2.5	0.540113	7.27831	1.29276	4.33672	1.25364	0.961463	0.0512615	East
Guangdong	2018	0.908399	0.455	4.90817	9.62975	4.554	2.4	0.547404	7.38928	1.31982	4.52744	1.21623	1.01308	0.0509763	East
Guangdong	2019	0.910595	0.446	4.93684	9.71378	4.59122	2.3	0.558106	7.57536	1.34819	4.37179	1.14098	1.07012	0.0510996	East
Guangdong	2020	0.933305	0.47	4.94472	9.96304	4.61309	2.5	0.562752	7.52031	1.36873	4.51339	1.13862	0.985819	0.052374	East
Guangdong	2021	0.971052	0.483	4.99146	10.1287	4.65314	2.5	0.555978	7.54207	1.39683	4.63327	1.15234	0.91745	0.0544922	East
Guangxi	2007	0.561099	0.599	4.06003	8.03248	3.82046	3.8	0.399266	5.92791	0.555825	2.12057	3.26787	0.539172	0.00448653	Midwest
Guangxi	2008	0.534376	0.57	4.12724	7.98318	3.89426	3.8	0.397683	6.04561	0.702773	2.22272	2.91107	0.571722	0.00427285	Midwest
Guangxi	2009	0.649337	0.564	4.16577	8.09567	3.93727	3.7	0.417846	6.16783	1.08691	2.23805	2.83874	0.744111	0.00519208	Midwest
Guangxi	2010	0.72205	0.548	4.26839	8.34187	3.98851	3.7	0.403115	6.28668	1.19331	2.37475	3.00462	0.816578	0.00577349	Midwest
Guangxi	2011	0.670129	0.604	4.34491	8.61094	4.04352	3.5	0.393431	6.38674	1.232	2.52244	3.2518	0.688259	0.00535833	Midwest
Guangxi	2012	0.742683	0.631	4.38167	8.4239	4.10188	3.4	0.413505	6.47288	1.27955	2.60746	3.18713	0.743844	0.00593847	Midwest
Guangxi	2013	0.807755	0.635	4.42016	8.59333	4.14866	3.3	0.437679	6.5613	1.32667	2.8293	2.88228	0.800483	0.00645878	Midwest
Guangxi	2014	0.803843	0.621	4.45463	8.74943	4.19193	3.2	0.443692	6.6153	1.36431	2.95856	2.65169	0.828866	0.0064275	Midwest
Guangxi	2015	0.823649	0.615	4.48796	8.68266	4.22719	2.9	0.462325	6.67292	1.39048	3.0569	2.32424	0.847332	0.00658587	Midwest
Guangxi	2016	0.75718	0.595	4.52091	8.76196	4.26257	2.9	0.477477	6.92891	1.40965	3.16256	2.23497	0.759062	0.00605439	Midwest
Guangxi	2017	0.682268	0.622	4.55938	8.75788	4.29896	2.2	0.493185	6.9454	1.43531	3.17143	2.20951	0.669315	0.00545539	Midwest
Guangxi	2018	0.610556	0.596	4.59853	8.74479	4.33214	2.3	0.505095	7.05184	1.45835	3.32366	2.19813	0.587807	0.00488199	Midwest
Guangxi	2019	0.607558	0.614	4.62969	9.01613	4.36788	2.6	0.508591	7.03329	1.49181	3.17085	2.20546	0.601411	0.00485802	Midwest
Guangxi	2020	0.702324	0.646	4.64419	9.14504	4.39026	2.8	0.51662	7.04842	1.52595	3.28981	2.19329	0.678967	0.00561576	Midwest
Guangxi	2021	0.581272	0.68	4.69124	9.23741	4.42695	2.5	0.506752	7.07753	1.55939	3.44917	2.11453	0.632911	0.00464783	Midwest
Hainan	2007	0.835884	0.571	4.16446	8.3247	3.85649	3.5	0.428201	5.63638	0.859031	1.34242	3.82303	0.838214	0.164973	East
Hainan	2008	0.749328	0.572	4.23725	8.3453	3.92038	3.7	0.432969	5.7021	0.895215	1.34242	3.64283	0.741368	0.14789	East
Hainan	2009	0.780583	0.57	4.27308	8.43693	3.96147	3.5	0.456582	5.76175	1.10306	1.5682	3.53057	0.916048	0.154058	East
Hainan	2010	0.787536	0.573	4.36644	8.65694	4.0146	3	0.480129	5.86982	1.14855	1.6721	3.30717	0.825889	0.155431	East
Hainan	2011	0.845812	0.575	4.44222	8.87962	4.09314	1.7	0.469153	5.97844	1.19512	1.80618	3.30708	0.917082	0.166932	East
Hainan	2012	0.868381	0.581	4.48647	9.1472	4.15168	2	0.486951	6.05826	1.22214	1.90309	3.22066	0.879107	0.171387	East
Hainan	2013	0.80962	0.59	4.5298	9.18771	4.19681	2.2	0.526782	6.07901	1.24721	2.27416	2.71929	0.824567	0.159789	East
Hainan	2014	0.811996	0.595	4.56642	9.09845	4.24244	2.3	0.530386	6.14156	1.2744	2.21484	2.79652	0.813105	0.160258	East
Hainan	2015	0.731629	0.6	4.59677	9.19857	4.27827	2.3	0.539875	6.19714	1.32589	2.26482	2.84454	0.775384	0.144397	East
Hainan	2016	0.706301	0.6	4.63083	9.12164	4.31498	2.4	0.552907	6.25004	1.34604	2.43457	2.61698	0.765888	0.139398	East
Hainan	2017	0.783232	0.601	4.6653	9.47552	4.3532	2.3	0.564402	6.36542	1.36238	2.41664	2.38853	0.815337	0.154581	East
Hainan	2018	0.744328	0.601	4.69903	9.80471	4.39056	2.3	0.584764	6.42788	1.39293	2.66558	2.41072	0.869666	0.146903	East
Hainan	2019	0.713886	0.611	4.72897	9.56678	4.42617	2.3	0.594301	6.44731	1.43425	2.62737	2.35267	0.833233	0.140895	East
Hainan	2020	0.716676	0.585	4.74038	9.64318	4.44567	2.8	0.603284	6.47755	1.50749	2.85187	2.22155	0.792154	0.141446	East
Hainan	2021	0.729627	0.601	4.80265	9.69742	4.48369	3.1	0.614962	6.50206	1.53763	3.05994	2.10657	0.845257	0.144002	East
Chongqing	2007	0.776295	0.63	4.22895	7.72397	3.87622	4	0.432641	6.06688	0.719569	2.49693	2.85721	1.00632	0.000869587	Midwest
Chongqing	2008	0.76776	0.63	4.31765	7.78696	3.94231	4	0.456429	6.19699	0.825852	2.549	3.08146	1.01297	0.000860026	Midwest
Chongqing	2009	0.858821	0.62	4.36669	7.9341	3.98623	4	0.459075	6.38114	1.11459	2.64444	2.90107	0.989983	0.000962031	Midwest
Chongqing	2010	0.938998	0.64	4.44647	8.35419	4.04076	3.9	0.470125	6.43712	1.19147	2.87332	2.7413	1.07327	0.00105184	Midwest
Chongqing	2011	1.03419	0.671	4.53801	8.77935	4.11518	3.5	0.471972	6.52644	1.23772	3.05423	2.69157	1.14814	0.00115848	Midwest
Chongqing	2012	0.893503	0.686	4.5908	8.6356	4.17389	3.3	0.466357	6.6156	1.29984	3.1245	2.31546	1.04761	0.00100088	Midwest
Chongqing	2013	0.884002	0.677	4.63615	8.67599	4.2193	3.4	0.46806	6.70588	1.3587	3.22994	1.79583	1.00189	0.000990238	Midwest
Chongqing	2014	0.861044	0.705	4.68176	8.95551	4.26368	3.5	0.468996	6.75875	1.39773	3.19921	1.72397	0.939389	0.000964521	Midwest
Chongqing	2015	0.812779	0.719	4.71808	8.94135	4.30341	3.6	0.484075	6.82257	1.44685	3.38899	1.34899	0.936909	0.000910455	Midwest
Chongqing	2016	0.835517	0.724	4.76307	9.07319	4.34309	3.7	0.50051	6.8695	1.48023	3.49554	1.26417	0.933163	0.000935926	Midwest
Chongqing	2017	0.872048	0.727	4.80498	9.1956	4.38297	3.4	0.515053	7.13749	1.511	3.47232	1.19283	0.978445	0.000976848	Midwest
Chongqing	2018	0.845168	0.754	4.83413	9.25715	4.42137	3	0.526565	7.0386	1.54962	3.58782	1.14464	0.951253	0.000946737	Midwest
Chongqing	2019	0.846635	0.757	4.8695	9.3441	4.4612	2.6	0.536402	7.07646	1.57745	3.38364	1.08606	0.955633	0.00094838	Midwest
Chongqing	2020	0.878718	0.77	4.89229	9.62703	4.48889	4.5	0.529855	7.11231	1.58894	3.52866	1.04233	0.991942	0.000984319	Midwest
Chongqing	2021	0.865033	0.804	4.93874	9.82582	4.52896	2.9	0.530118	7.1584	1.60421	3.65896	0.927571	0.948796	0.000968989	Midwest
Sichuan	2007	0.67807	0.629	4.11382	7.43357	3.80085	4.2	0.377557	6.45862	0.784201	2.76268	3.25394	0.844092	0.00062174	Midwest
Sichuan	2008	0.641133	0.715	4.1952	7.51471	3.86999	4.6	0.38027	6.57106	0.888692	2.80072	3.25102	0.706471	0.000587872	Midwest
Sichuan	2009	0.701473	0.643	4.23898	7.69397	3.91455	4.3	0.378913	6.69068	1.24914	2.92993	3.18408	0.798502	0.000643199	Midwest
Sichuan	2010	0.691131	0.662	4.33063	7.94737	3.97188	4.1	0.380655	6.7844	1.30997	3.16256	2.79755	0.748136	0.000633717	Midwest
Sichuan	2011	0.73682	0.681	4.41672	8.21653	4.0465	4.2	0.388672	6.87733	1.36043	3.28466	2.54614	0.774729	0.00067561	Midwest
Sichuan	2012	0.759189	0.692	4.47112	8.47832	4.10561	4	0.399157	6.96742	1.42562	3.30233	2.3633	0.795723	0.000696121	Midwest
Sichuan	2013	0.761677	0.69	4.51457	8.44745	4.15324	4.1	0.408843	7.04437	1.47504	3.52673	2.19271	0.803882	0.000698402	Midwest
Sichuan	2014	0.714809	0.702	4.5502	8.3476	4.19725	4.2	0.425176	7.11832	1.50674	3.48087	2.07683	0.75573	0.000655427	Midwest
Sichuan	2015	0.722554	0.694	4.56844	8.44695	4.23606	4.1	0.444552	7.184	1.52629	3.61532	1.61102	0.745271	0.000662529	Midwest
Sichuan	2016	0.743742	0.699	4.60383	8.30315	4.27434	4.2	0.476419	7.42813	1.54742	3.74005	1.47483	0.749937	0.000681957	Midwest
Sichuan	2017	0.756347	0.703	4.6602	8.56174	4.31345	4	0.503191	7.35726	1.58215	3.75671	1.33308	0.776271	0.000693515	Midwest
Sichuan	2018	0.753541	0.701	4.7123	8.66829	4.35143	3.5	0.522532	7.40348	1.60956	3.93181	1.21185	0.778666	0.000690942	Midwest
Sichuan	2019	0.76937	0.709	4.74444	8.8243	4.39275	3.3	0.525589	7.44157	1.63803	3.74764	1.20976	0.811358	0.000705456	Midwest
Sichuan	2020	0.80226	0.848	4.76298	9.04679	4.42361	3.6	0.524502	7.49206	1.65166	3.89104	1.24086	0.823124	0.000735614	Midwest
Sichuan	2021	0.786857	0.874	4.80836	9.2086	4.46359	3.6	0.525296	7.52455	1.66433	4.00389	1.10779	0.76877	0.00072149	Midwest
Guizhou	2007	0.659466	0.66	3.89432	6.84305	3.68278	4	0.431853	5.79096	0.10039	2.07918	11.7018	0.779701	0.00115295	Midwest
Guizhou	2008	0.622487	0.677	3.98881	7.04555	3.74296	4	0.440633	5.87499	0.418617	2.15836	9.77126	0.779123	0.0010883	Midwest
Guizhou	2009	0.574948	0.669	4.03758	7.0815	3.78526	3.8	0.453911	5.9538	1.03467	2.15836	9.61951	0.752168	0.00100519	Midwest
Guizhou	2010	0.567994	0.655	4.11359	7.31734	3.8589	3.6	0.463709	6.031	1.10883	2.35025	8.65249	0.691911	0.000993031	Midwest
Guizhou	2011	0.671908	0.693	4.20162	7.58866	3.9342	3.6	0.473164	6.10569	1.16453	2.46835	8.33085	0.716655	0.00117471	Midwest
Guizhou	2012	0.663207	0.696	4.27407	7.63087	3.99344	3.3	0.469105	6.1849	1.25522	2.49969	8.03122	0.702828	0.00115949	Midwest
Guizhou	2013	0.729723	0.715	4.34148	8.04266	4.04466	3.3	0.476941	6.25153	1.35743	2.74974	7.41073	0.743634	0.00127578	Midwest
Guizhou	2014	0.808009	0.718	4.39702	8.09209	4.0924	3.3	0.469776	6.31764	1.39397	2.81757	6.48274	0.83214	0.00141265	Midwest
Guizhou	2015	0.741409	0.72	4.45374	7.78073	4.13663	3.3	0.462224	6.38411	1.43003	2.9489	5.84524	0.776627	0.00129622	Midwest
Guizhou	2016	0.748021	0.693	4.49665	7.76686	4.17958	3.2	0.463163	6.45313	1.45701	2.95231	5.53335	0.823559	0.00130778	Midwest
Guizhou	2017	0.827877	0.688	4.55358	8.13994	4.22282	3.2	0.485271	6.76019	1.5016	3.03782	5.09176	0.873543	0.00144739	Midwest
Guizhou	2018	0.713864	0.685	4.60391	8.07549	4.26553	3.2	0.500938	6.80385	1.53137	3.24576	4.3129	0.769551	0.00124806	Midwest
Guizhou	2019	0.712761	0.695	4.63928	7.94519	4.30957	3.1	0.50791	6.78781	1.56921	3.13672	4.07101	0.806997	0.00124613	Midwest
Guizhou	2020	0.705233	0.717	4.66553	8.39901	4.33836	3.8	0.507127	6.83485	1.59588	3.27508	3.79336	0.752273	0.00123297	Midwest
Guizhou	2021	0.786274	0.719	4.70627	8.7123	4.38014	4.5	0.503962	6.85223	1.63354	3.32201	4.25087	0.858739	0.00137465	Midwest
Yunnan	2007	0.3272	0.622	4.05108	6.78506	3.73791	4.2	0.427463	5.98468	0.656934	2.22531	5.85597	0.436255	0.000470496	Midwest
Yunnan	2008	0.443582	0.631	4.12201	6.90184	3.81238	4.2	0.421933	6.05238	0.725819	2.22531	5.47917	0.632312	0.000637846	Midwest
Yunnan	2009	0.440413	0.645	4.15784	6.9053	3.85552	4.3	0.444041	6.10314	1.00054	2.42651	5.3054	0.647442	0.00063329	Midwest
Yunnan	2010	0.440997	0.656	4.22553	7.29115	3.91297	4.2	0.436609	6.15897	1.07156	2.50515	5.01498	0.614918	0.00063413	Midwest
Yunnan	2011	0.499763	0.636	4.31414	7.68605	3.98851	4.1	0.453119	6.23241	1.13141	2.66652	4.61047	0.627407	0.000718632	Midwest
Yunnan	2012	0.484574	0.641	4.37955	7.84955	4.0505	4	0.45043	6.32495	1.20594	2.74586	4.2574	0.579923	0.000696791	Midwest
Yunnan	2013	0.582274	0.643	4.44146	7.84216	4.09961	4	0.463647	6.40444	1.27509	2.86213	3.78871	0.645855	0.000837278	Midwest
Yunnan	2014	0.529717	0.645	4.47969	7.78661	4.139	4	0.474138	6.45965	1.31746	2.95856	3.19959	0.590557	0.000761704	Midwest
Yunnan	2015	0.526499	0.648	4.50627	8.04544	4.1825	4	0.493917	6.51722	1.35561	3.03583	2.6703	0.617965	0.000757076	Midwest
Yunnan	2016	0.507991	0.655	4.54405	7.99163	4.22324	3.6	0.512927	6.69994	1.39767	3.15715	2.4229	0.612968	0.000730462	Midwest
Yunnan	2017	0.440268	0.668	4.59539	8.16898	4.26359	3.2	0.531743	6.98177	1.45354	3.22866	2.35312	0.564948	0.000633081	Midwest
Yunnan	2018	0.460745	0.632	4.64737	8.2562	4.30285	3.4	0.532288	6.83907	1.48606	3.41963	2.38927	0.556228	0.000662526	Midwest
Yunnan	2019	0.499792	0.62	4.69254	8.38444	4.34404	3.3	0.522124	6.88339	1.53478	3.30471	2.30603	0.608767	0.000718674	Midwest
Yunnan	2020	0.511167	0.792	4.71603	8.60099	4.36726	3.9	0.511348	6.90558	1.56657	3.38934	2.35219	0.566332	0.00073503	Midwest
Yunnan	2021	0.545229	0.812	4.76255	8.76501	4.40936	3.8	0.504192	6.9503	1.58446	3.5557	2.16281	0.657097	0.000784009	Midwest
Shaanxi	2007	0.782504	0.616	4.18535	8.40039	3.77627	4	0.396916	6.12888	0.988583	2.43136	6.12066	0.980843	0.00085016	Midwest
Shaanxi	2008	0.683381	0.621	4.28568	8.51237	3.86112	3.9	0.389284	6.23248	1.02718	2.56229	5.88682	0.853816	0.000742466	Midwest
Shaanxi	2009	0.659297	0.624	4.33161	8.58454	3.90966	3.9	0.403699	6.30362	1.32356	2.65418	5.64733	0.848538	0.000716299	Midwest
Shaanxi	2010	0.731522	0.601	4.42093	8.76354	3.97368	3.9	0.388717	6.42325	1.36127	2.90255	5.83234	0.867225	0.000794769	Midwest
Shaanxi	2011	0.747263	0.606	4.50971	8.95192	4.05034	3.6	0.369886	6.51629	1.39898	3.07115	5.68334	0.845925	0.000811871	Midwest
Shaanxi	2012	0.774207	0.624	4.57223	9.13523	4.11008	3.2	0.368771	6.60323	1.43989	3.09342	5.78196	0.835079	0.000841145	Midwest
Shaanxi	2013	0.856388	0.615	4.6213	9.28297	4.15752	3.3	0.378733	6.66743	1.48623	3.34928	5.53157	0.920001	0.000930431	Midwest
Shaanxi	2014	0.833456	0.626	4.65775	9.13958	4.19967	3.3	0.390208	6.73472	1.51401	3.38757	5.31645	0.887791	0.000905517	Midwest
Shaanxi	2015	0.859405	0.628	4.66781	9.54605	4.24042	3.4	0.426537	6.78744	1.53638	3.3941	4.84103	0.957429	0.000933709	Midwest
Shaanxi	2016	0.871207	0.623	4.69164	9.27301	4.27586	3.3	0.44331	6.83145	1.56402	3.46389	4.59592	0.924828	0.000946532	Midwest
Shaanxi	2017	0.814944	0.624	4.74039	9.30708	4.3146	3.3	0.447915	6.98309	1.58981	3.4764	4.3999	0.911894	0.000885404	Midwest
Shaanxi	2018	0.700067	0.624	4.78466	9.53101	4.35272	3.2	0.455118	7.01929	1.60878	3.63083	3.99415	0.807431	0.000760595	Midwest
Shaanxi	2019	0.718693	0.628	4.81557	9.50223	4.3921	3.2	0.466115	7.07463	1.63541	3.48202	4.10915	0.898973	0.000780831	Midwest
Shaanxi	2020	0.739614	0.711	4.81806	9.80234	4.41873	3.6	0.481447	7.10783	1.64465	3.68511	4.13406	0.833756	0.00080356	Midwest
Shaanxi	2021	0.756793	0.738	4.87719	10.0187	4.45588	3.5	0.455995	7.17872	1.65901	3.84392	4.5895	0.889289	0.000822225	Midwest
Gansu	2007	0.470563	0.665	4.02114	7.0644	3.70217	3.3	0.394415	5.85325	0.980048	1.92942	7.73069	0.733213	0.000370894	Midwest
Gansu	2008	0.445395	0.668	4.08067	7.16634	3.76208	3.2	0.407104	5.95681	0.994237	2.04532	7.21761	0.700433	0.000351057	Midwest
Gansu	2009	0.381739	0.671	4.10693	7.29111	3.80983	3.3	0.421198	6.02792	1.25496	1.92942	6.48475	0.600138	0.000300884	Midwest
Gansu	2010	0.447656	0.602	4.18766	7.708	3.86676	3.2	0.39577	6.10449	1.31388	2.233	6.47165	0.688038	0.000352839	Midwest
Gansu	2011	0.446299	0.603	4.27589	8.15423	3.92752	3.1	0.415765	6.1874	1.3427	2.39794	6.64688	0.69405	0.00035177	Midwest
Gansu	2012	0.590378	0.605	4.3253	8.27904	3.98981	2.7	0.428121	6.28602	1.39907	2.47129	6.08284	0.724468	0.000465331	Midwest
Gansu	2013	0.704494	0.608	4.37488	8.34645	4.03957	2.3	0.445989	6.35161	1.42468	2.63949	5.68101	0.788426	0.000555276	Midwest
Gansu	2014	0.621699	0.611	4.41085	8.32116	4.08583	2.2	0.460144	6.4126	1.46229	2.63448	5.25428	0.704532	0.000490018	Midwest
Gansu	2015	0.631114	0.615	4.41476	8.44493	4.12927	2.1	0.506024	6.488	1.47954	2.6981	4.70847	0.739271	0.000497439	Midwest
Gansu	2016	0.644282	0.618	4.43795	8.44642	4.16643	2.2	0.524573	6.52068	1.50365	2.86688	4.20437	0.735473	0.000507818	Midwest
Gansu	2017	0.506882	0.652	4.46376	8.6623	4.20442	2.7	0.539916	6.56053	1.54635	2.95328	4.11894	0.619829	0.00039952	Midwest
Gansu	2018	0.458957	0.665	4.50817	8.46133	4.24274	2.8	0.544959	6.70606	1.58301	3.15534	4.089	0.600462	0.000361747	Midwest
Gansu	2019	0.475037	0.675	4.54093	8.46066	4.28192	3	0.550176	6.77766	1.63017	2.98722	3.88313	0.56112	0.00037442	Midwest
Gansu	2020	0.536331	0.791	4.55515	8.68687	4.30824	3.3	0.553103	6.82688	1.6173	3.15259	3.93225	0.618426	0.000422732	Midwest
Gansu	2021	0.60107	0.826	4.61424	8.86254	4.34372	3.4	0.528345	6.86535	1.65393	3.2824	3.93897	0.62894	0.000473759	Midwest
Qinghai	2007	0.220104	0.613	4.11545	7.17867	3.77203	3.8	0.504374	5.40746	0.943338	1.07918	6.01132	0.647865	0.000154437	Midwest
Qinghai	2008	0.279374	0.614	4.20923	7.25587	3.83302	3.8	0.493924	5.49701	1.01043	1.20412	6.53328	0.595886	0.000196024	Midwest
Qinghai	2009	0.22072	0.619	4.22713	7.44793	3.87812	3.8	0.498776	5.56721	1.3359	1.34242	6.06541	0.588797	0.000154869	Midwest
Qinghai	2010	0.250315	0.631	4.30799	7.61224	3.93747	3.8	0.495892	5.63749	1.34563	1.34242	5.59199	0.530611	0.000175635	Midwest
Qinghai	2011	0.358381	0.612	4.3825	7.78424	4.00104	3.8	0.484968	5.72941	1.39611	1.39794	5.75345	0.583566	0.000251459	Midwest
Qinghai	2012	0.373117	0.606	4.42763	7.60942	4.05956	3.4	0.480275	5.81265	1.43934	1.5682	5.93986	0.556305	0.000261799	Midwest
Qinghai	2013	0.469968	0.613	4.4772	7.96407	4.1122	3.3	0.483044	5.88885	1.49522	1.77085	5.95329	0.768412	0.000329755	Midwest
Qinghai	2014	0.383536	0.618	4.50621	8.04138	4.15758	3.2	0.496293	5.95818	1.53499	1.60206	5.20713	0.597515	0.000269109	Midwest
Qinghai	2015	0.473594	0.617	4.54224	7.51375	4.19901	3.2	0.517653	6.04608	1.55341	2.11727	4.31731	0.79692	0.000332299	Midwest
Qinghai	2016	0.551806	0.618	4.58884	7.79437	4.2381	3.1	0.517802	6.27379	1.55933	2.18184	4.55301	0.792321	0.000387176	Midwest
Qinghai	2017	0.435656	0.617	4.62394	8.01861	4.27878	3.1	0.507484	6.31277	1.60553	2.29447	4.09119	0.625719	0.00030568	Midwest
Qinghai	2018	0.363188	0.625	4.67038	8.28075	4.31716	3	0.50444	6.34576	1.62284	2.55871	3.78623	0.552177	0.000254832	Midwest
Qinghai	2019	0.453488	0.608	4.69766	8.21711	4.35445	2.2	0.505015	6.50958	1.64859	2.47422	3.48488	0.621463	0.000318192	Midwest
Qinghai	2020	0.432082	0.665	4.70548	8.3626	4.38088	2.1	0.507874	6.44639	1.64878	2.61595	3.53567	0.608827	0.000303172	Midwest
Qinghai	2021	0.442524	0.691	4.75082	8.46886	4.41363	1.8	0.496444	6.4641	1.66408	2.74194	3.58946	0.703671	0.000310498	Midwest
Ningxia Hui	2007	0.765714	0.504	4.15797	7.82197	3.82151	4.3	0.413286	5.37719	1.00638	1.44716	16.1219	1.0163	0.000768893	Midwest
Ningxia Hui	2008	0.703455	0.462	4.26561	8.12797	3.89894	4.4	0.41099	5.52378	1.05513	1.44716	15.6596	0.970609	0.000706374	Midwest
Ningxia Hui	2009	0.60228	0.47	4.30679	8.2166	3.94161	4.4	0.436725	5.58129	1.24713	1.61278	15.3603	0.868453	0.00060478	Midwest
Ningxia Hui	2010	0.594602	0.51	4.39497	8.30095	3.99405	4.4	0.437043	5.68842	1.27376	1.65321	15.9553	0.884685	0.00059707	Midwest
Ningxia Hui	2011	0.688562	0.468	4.47439	8.3891	4.05994	4.4	0.433275	5.8317	1.30065	1.89209	19.0061	0.926343	0.00069142	Midwest
Ningxia Hui	2012	0.695478	0.433	4.5097	8.36666	4.1174	4.2	0.445565	5.9355	1.3305	1.91908	18.21	0.863038	0.000698365	Midwest
Ningxia Hui	2013	0.782304	0.45	4.54345	8.70739	4.16334	4.1	0.454311	5.99897	1.38288	2.18184	17.7094	0.899151	0.000785551	Midwest
Ningxia Hui	2014	0.79826	0.453	4.56215	8.5484	4.20159	4	0.462185	6.07284	1.40081	2.29003	16.776	0.904606	0.000801573	Midwest
Ningxia Hui	2015	0.835079	0.458	4.57646	8.88813	4.23877	4	0.475227	6.13696	1.41812	2.34635	16.0671	0.978505	0.000838545	Midwest
Ningxia Hui	2016	0.906752	0.472	4.60228	9.15489	4.2749	3.9	0.489214	6.25988	1.44633	2.56703	14.7123	0.958903	0.000910515	Midwest
Ningxia Hui	2017	0.700561	0.475	4.657	9.20265	4.31307	3.9	0.482361	6.34519	1.4906	2.68574	16.7259	0.875586	0.000703468	Midwest
Ningxia Hui	2018	0.511614	0.554	4.69407	8.72872	4.35025	3.9	0.496467	6.3803	1.51466	2.86094	17.4279	0.779031	0.000513737	Midwest
Ningxia Hui	2019	0.36974	0.569	4.71834	8.86672	4.3876	3.7	0.501907	6.42625	1.51742	2.73799	17.6371	0.550389	0.000371275	Midwest
Ningxia Hui	2020	0.392911	0.588	4.73935	9.23535	4.41052	3.9	0.502742	6.46093	1.53352	2.84386	17.9347	0.538759	0.000394542	Midwest
Ningxia Hui	2021	0.565291	0.609	4.79502	9.49025	4.44568	4.1	0.472392	6.49727	1.53765	3.10243	17.771	0.765432	0.000567637	Midwest
Xinjiang Uygur	2007	0.695561	0.501	4.22288	8.51134	3.79748	3.9	0.376657	6.02938	1.2548	1.89763	6.95169	0.766796	0.000272259	Midwest
Xinjiang Uygur	2008	0.748368	0.488	4.28868	8.5558	3.84584	3.7	0.363018	6.11853	1.2738	2.02531	7.00968	0.815724	0.000292929	Midwest
Xinjiang Uygur	2009	0.796568	0.543	4.29281	8.65801	3.884	3.8	0.397947	6.19289	1.39848	2.08991	7.6624	0.844857	0.000311795	Midwest
Xinjiang Uygur	2010	0.7249	0.414	4.38973	8.91617	3.95626	3.2	0.350752	6.32593	1.44684	2.32015	7.76398	0.804856	0.000283743	Midwest
Xinjiang Uygur	2011	0.774159	0.442	4.46772	9.17703	4.01883	3.2	0.366105	6.43592	1.48072	2.37475	8.23454	0.797742	0.000303024	Midwest
Xinjiang Uygur	2012	0.906927	0.448	4.51716	9.04991	4.08461	3.4	0.388826	6.50577	1.50338	2.4014	8.62673	0.915253	0.000354993	Midwest
Xinjiang Uygur	2013	0.997872	0.492	4.56501	8.98753	4.13577	3.4	0.427305	6.56465	1.52251	2.60853	8.92148	0.986989	0.00039059	Midwest
Xinjiang Uygur	2014	1.07743	0.497	4.6004	9.18006	4.17889	3.2	0.434832	6.62956	1.53516	2.6561	8.98181	1.04826	0.000421731	Midwest
Xinjiang Uygur	2015	0.986508	0.451	4.59132	9.09427	4.22683	2.9	0.478269	6.69053	1.54435	2.78817	8.75282	0.94842	0.000386142	Midwest
Xinjiang Uygur	2016	1.00771	0.426	4.59841	9.0983	4.26375	2.5	0.489222	6.97051	1.55741	2.8704	8.55007	0.943375	0.00039444	Midwest
Xinjiang Uygur	2017	1.02149	0.448	4.65321	9.55503	4.30049	2.6	0.493902	6.95711	1.56728	2.93952	8.52414	0.925113	0.000399836	Midwest
Xinjiang Uygur	2018	0.717176	0.456	4.70613	9.40512	4.33244	2.4	0.504325	6.96389	1.57863	3.05805	8.37147	0.711478	0.000280719	Midwest
Xinjiang Uygur	2019	1.0686	0.445	4.72538	9.1703	4.36367	2.1	0.517088	7.01742	1.59175	2.88705	8.41618	1.0032	0.000418275	Midwest
Xinjiang Uygur	2020	0.811806	0.546	4.7266	9.42444	4.3774	2.4	0.509597	7.03491	1.58039	3.06483	8.61834	0.764735	0.00031776	Midwest
Xinjiang Uygur	2021	0.691916	0.56	4.79054	9.59998	4.41622	2	0.479254	7.07387	1.5917	3.25164	9.0197	0.753845	0.000270832	Midwest

## Sheet: Raw data
Pro	year	GDP	Added value of tertiary industry	Mortality rate of population	Population (Sample Survey)	Number of people aged 65 and above (Population Sample Survey)	Primary school Population aged 6 and above (Population Sample Survey)	Number of population aged 6 and above in secondary school (Population Sample Survey)	Number of Senior secondary school population aged 6 and above (Population Sample Survey)	Number of people aged 6 and above at tertiary level (Population Sample Survey)	Population aged 6 and above (Population Sample Survey)	Registered urban unemployment rate (%)	Expenditure from general budget of local finance (100 million yuan)	Per capita disposable income of all residents (Yuan)	Investment in completion of industrial pollution control (ten thousand yuan)	Number of medical and health institutions	Number of health personnel (ten thousand)	Number of beds in health institutions (10,000)	Expenditure on basic endowment insurance fund (RMB '000)	industrial industrial interest	Six high-energy-consuming industrial interest	total A-share market capitalization	Six high energy-consuming A-share market capitalization	total agricultural output	Agricultural insurance income	Investment in environmental pollution control (100 million yuan)	Fiscal expenditure on environmental protection (100 million yuan)	General budget expenditure (100 million yuan)	Green credit	Green Investment	Green insurance	Green Securities	Green fiscal policy	Number of authorized green invention patents (pieces)	Number of green utility model patents authorized (pieces)	Number of green patents authorized (pieces)	GDP is constant	Coal consumption	Coke consumption volume	Crude oil consumption	Gasoline consumption	Kerosene consumption	Diesel fuel consumption	Fuel oil consumption	Natural gas consumption	Distance to nearest coastal port
Beijing	2007	10425.5	7912.8	4.92	14554	1484	1850	4225	3207	4213	13984	1.8	1649.5	21458	81207	6210	18.31	8.39	2736317	70.3	37.09	212142	102353	11.5479	0.7535	185.3	29.58	1649.5	0.527596	0.0177737	0.06525	0.482474352474572	0.0179327	717	910	1627	7150.18	2984.67	358.19	950.91	324.72	277.1	192.02	42.85	675.09	154.82
Beijing	2008	11813.1	9175.1	4.75	14813	1524	1898	4499	3319	3986	14174	1.8	1959.29	24371	78475	6497	19.43	8.7	3555517	104.71	65.58	78571.3	33310.6	12.8105	2.4984	152.9	35.47	1959.29	0.626301	0.0129433	0.195028	0.423953681756781	0.0181035	867	1127	1994	7800.85	2748	232.87	1116.76	340.92	318.39	227.22	25.62	708.15	154.82
Beijing	2009	12900.9	10047.7	4.56	15096	1524	1878	4364	3290	4433	14406	1.4	2319.37	26571	34421	9734	21.17	9.01	4156907	104.7	74.25	130607	52917.1	14.6129	3.3844	208.7	54.05	2319.37	0.709169	0.0161772	0.231603	0.40516218699912	0.0233037	1257	1527	2784	8596.54	2665	211.97	1162.93	363.61	341.93	240.18	42.4	758.85	154.82
Beijing	2010	14964	11608.1	4.41	16171	1522	1810	4782	3468	5015	15448	1.4	2717.32	29228	19340	9411	22.36	9.28	4824000	107.64	70.45	117485	39778.4	15.4223	3.6663	231.4	60.85	2717.32	0.654496	0.0154638	0.237728	0.33858427539875	0.0223934	1356	2415	3771	9481.98	2634.62	220.45	1116.29	371.53	392.63	237.42	66.69	809.9	154.82
Beijing	2011	17188.8	13491	4.27	17246	1521	1742	5201	3645	5597	16491	1.4	3245.23	33176	10946	9495	23.57	9.47	5608331	172.36	90.17	106079	35261.1	16.3373	4.308	213.1	94.51	3245.23	0.523149	0.0123976	0.263691	0.332404090419576	0.0291227	2077	2975	5052	10250	2366	33.28	1105.08	389.79	419.88	241.12	74.64	854	154.82
Beijing	2012	19024.7	15020.3	4.31	17266	1485	1627	4746	3659	6143	16447	1.3	3685.31	36817	32840	9632	25.32	10.02	6401624	223.91	119.33	109468	34000.8	16.6289	5.1261	342.6	113.54	3685.31	0.532937	0.0180082	0.308264	0.310599310257062	0.0308088	3044	2659	5703	11039.3	2270	32.27	1075.77	415.9	443.33	215.82	78.16	911.94	154.82
Beijing	2013	21134.6	16806.5	4.52	17454	1498	1692	4496	3321	6859	16645	1.2	4173.66	40830	42768	9683	26.31	10.4	7347896	243.48	127.62	97681.1	27634.6	17.0407	5.5806	433.5	138.17	4173.66	0.52415	0.0205114	0.327487	0.282906209715089	0.0331052	3606	5236	8842	11889.3	2019.23	0.79	870.92	423.61	477.06	193.9	8.3	913.11	154.82
Beijing	2014	22926	18333.9	4.92	17757	1518	1772	4658	3684	6420	16828	1.3	4524.67	44489	75695	9638	27.4	10.98	8417075	264.34	118.52	158980	40540.2	15.5101	4.5161	624.384	213.36	4524.67	0.448362	0.0272348	0.291171	0.255001337876404	0.0471548	4154	6602	10756	12757.2	1736.54	0.64	1034.62	440.62	507.58	196.46	5.63	937.05	154.82
Beijing	2015	24779.1	20218.9	4.95	335775	35775	32650	80272	63565	134106	316773	1.4	5737.7	48458	99958	9771	28.92	11.16	9654564	178.65	48.25	166765	35203.6	15.4478	5.7405	412.471	303.26	5737.7	0.270081	0.0166459	0.371607	0.211097150869108	0.0528539	5172	7001	12173	13637.5	1165.18	0.44	991.54	462.75	544.38	182.35	4.91	953	154.82
Beijing	2016	27041.2	22245.7	5.2	18132	2129	1631	4070	3258	7729	17001	1.4	6406.77	52530	98770	9773	29.95	11.7	14793502	224.24	76.4	154206	35068.4	14.5201	6.0012	674.223	363.38	6406.77	0.340706	0.0249332	0.413303	0.227413004325867	0.0567181	6936	7194	14130	14564.8	847.62	0.21	821	470.37	594.27	172.69	4.64	1020.27	154.82
Beijing	2017	29883	24711.7	5.3	17801	2225	1520	3768	3226	7967	16734	1.4	6824.53	57230	156666	9976	31.52	12.06	13943120	259.6	74.64	179545	39190.7	12.983	6.3874	665.362	458.44	6824.53	0.287519	0.0222656	0.49198	0.218278151199552	0.0671753	6821	7344	14165	15540.7	490.46	0.18	892.54	489.85	644	175.11	2.81	1066.89	154.82
Beijing	2018	33106	27508.1	5.58	17673	1989	1442	3452	3325	8121	16691	1.4	7471.43	62361	19384	10058	32.61	12.36	15191599	294.96	72.89	150271	33049.1	11.4749	7.772	545.8	399.45	7471.43	0.247118	0.0164864	0.677305	0.219930470508345	0.0534637	6492	9956	16448	16581.9	276.19	0.01	911.78	493.6	691.03	178.78	1.54	1142.38	154.82
Beijing	2019	35445.1	29663.4	5.49	16666	1909	1344	3087	3052	7948	15743	1.3	7408.19	67756	7308	10336	34.32	12.78	16982890	283.88	54.41	180268	31458.9	10.2327	8.1578	562.088	308.81	7408.19	0.191665	0.015858	0.797225	0.174511763691641	0.0416849	4442	6992	11434	17593.4	182.8	0	936.99	500.9	697.8	161.87	0.48	1166.4	154.82
Beijing	2020	35943.3	30095.9	5.44	19926	2604	1848	3945	3425	9378	18867	2.6	7116.18	69434	5122	10599	34.81	12.7	19532687	309.47	87.97	189861	28282.1	10.7572	9.9366	314.145	236.9	7116.18	0.28426	0.00874001	0.923713	0.148962165196334	0.0332903	6405	8170	14575	17786.9	28.28	0.01	781.77	423.06	457.88	112.55	0.27	1140.22	154.82
Beijing	2021	40269.6	32889.6	5.39	23185	3300	2353	4803	3798	10807	21991	3.2	7205.12	75002	6350	10699	36.1	13.03	20747703	326.95	142.52	199904	37480.2	12.2983	13.0492	269.767	249.24	7205.12	0.590374	0.00669902	1.06106	0.187490733973139	0.0345921	9077	10291	19368	19298.8	14.3	0	776.43	480.02	496.28	130.68	0.61	1233	154.82
Tianjin	2007	4158.4	1927.3	5.86	9896	1074	1789	3546	2227	1498	9517	3.6	674.33	13116	150527	2334	8.16	4.43	1518136	60.84	38.26	8930.66	122.298	11.4184	0.0536	59.8	5.91	674.33	0.628863	0.0143805	0.00469418	0.013694127208444	0.00876425	135	333	468	4328.05	3926.7	667.75	950.14	140.15	19.38	260.84	89.63	510.68	50.5621
Tianjin	2008	5182.4	2406.1	5.94	10114	1242	1794	3587	2404	1501	9710	3.6	867.72	15444	168270	2784	8.59	4.54	1953265	103.14	62.45	2480.63	32.9902	12.0351	0.2031	68.1	10.98	867.72	0.605488	0.0131406	0.0168756	0.0132991144146685	0.0126539	149	450	599	5042.18	3973	719.23	790.33	148.76	18.13	289.76	92.49	535.26	50.5621
Tianjin	2009	5709.6	2781.3	5.7	10473	1156	1759	3785	2431	1713	10068	3.6	1124.28	16967	180054	4238	9.34	4.64	2300894	85.88	54.02	4331.13	60.833	12.7863	0.3073	103.7	13.36	1124.28	0.629017	0.0181624	0.0240335	0.01404551853028	0.0118832	257	453	710	5874.14	4120	868.65	844.64	181.03	20.73	303.57	94.65	576.92	50.5621
Tianjin	2010	6830.8	3439.3	5.58	11025	1144	1798	3922	2467	2013	10544	3.6	1376.84	19266	164684	4542	9.67	4.88	2718000	101.71	65.13	4620.13	63.5188	14.9521	0.3568	109.7	27.1	1376.84	0.64035	0.0160596	0.0238628	0.0137482707117996	0.0196828	214	689	903	6896.25	4806.79	663.91	1566.79	205.12	21.4	333.54	143.69	645.74	50.5621
Tianjin	2011	8112.5	4215.2	6.08	11577	1131	1837	4059	2503	2313	11019	3.6	1796.33	21714	152848	4428	10.02	4.94	3150725	158.46	93.05	2949.48	35.5949	15.5198	0.5742	174.9	32.24	1796.33	0.587214	0.0215593	0.036998	0.0120681830644665	0.0179477	311	914	1225	8027.23	5262	709.48	1754.02	222.57	24.53	360.66	149.96	727	50.5621
Tianjin	2012	9043	4761.1	6.12	11791	1233	1885	3990	2450	2553	11175	3.6	2143.21	24030	125559	4551	10.42	5.35	3650161	202.13	118.2	3216.41	60.0836	16.4191	0.935	157.5	38.49	2143.21	0.584772	0.0174168	0.0569458	0.0186803065492989	0.017959	420	1103	1523	9134.99	5298	882.72	1544.62	253.75	29.41	378.17	122.33	767.13	50.5621
Tianjin	2013	9945.4	5383.6	6	12150	1392	1894	4242	2483	2670	11582	3.6	2549.21	26359	148366	4689	10.65	5.77	4263457	224.14	121.72	4111.65	53.8337	17.6633	1.6548	191.3	48.44	2549.21	0.543053	0.019235	0.0936859	0.0130929516570219	0.019002	457	1798	2255	10276.9	5278.67	955.48	1759.15	212.24	56.12	324.65	86.93	774.49	50.5621
Tianjin	2014	10640.6	5866.3	6.05	12517	1462	1962	4158	2712	2727	11935	3.5	2884.7	28832	220923	4990	11.17	6.09	4916553	241.78	129.46	6108.92	63.1884	18.2227	1.9687	278.892	57.93	2884.7	0.535445	0.0262102	0.108036	0.0103436374646131	0.0200818	468	2038	2506	11304.5	5027.28	954.39	1603.17	226.82	59.85	334.43	78.2	794.36	50.5621
Tianjin	2015	10879.5	6227.6	5.61	239370	24641	35688	85899	47631	53240	228196	3.5	3232.35	31291	240072	5223	11.81	6.37	5595140	223.53	116.51	7014.75	116.246	18.2506	2.565	126.423	73.1	3232.35	0.521228	0.0116203	0.140543	0.0165716278288359	0.0226151	500	2879	3379	12355.9	4538.83	904.69	1616.72	267.22	65.78	390.57	94.14	801	50.5621
Tianjin	2016	11477.2	6940.8	5.54	13046	1482	1902	4169	2821	3176	12401	3.5	3699.43	34074	103597	5443	12.26	6.58	7500697	461.67	101.8	5901.93	112.139	18.1887	2.9275	53.4513	65.63	3699.43	0.220504	0.00465718	0.160952	0.0190004204989705	0.0177406	719	3922	4641	13480.3	4230.16	887.29	1433.6	274.79	82.02	371.76	45.33	807.93	50.5621
Tianjin	2017	12450.6	7717.5	5.05	12778	1442	1614	3949	2787	3503	12142	3.5	3282.54	37022	78305	5539	12.96	6.84	8361198	311.97	96.16	6837.91	102.161	18.3173	3.8407	71.1893	110.22	3282.54	0.308235	0.00571774	0.209677	0.0149404192612129	0.0335777	822	4226	5048	13965.5	3875.61	808.7	1624.85	274.16	101.5	349.11	40.68	805.59	50.5621
Tianjin	2018	13362.9	8352.3	5.42	12794	1397	1644	4160	2723	3458	12223	3.5	3103.16	39506	72449	5686	13.25	6.82	10599011	162.27	90.49	6024.81	103.034	19.7209	4.9791	47.01	66.46	3103.16	0.557651	0.00351795	0.252479	0.0171015895707391	0.0214169	842	5772	6614	14440.4	3832.89	867.23	1688.23	273.65	108.92	326.06	46.99	861.44	50.5621
Tianjin	2019	14055.5	8922.9	5.3	12095	1461	1582	3763	2633	3338	11563	3.5	3555.71	42404	125944	5962	13.92	6.83	10005191	133.09	55.23	7804.31	197.08	20.2912	5.1127	73.8366	242.29	3555.71	0.414982	0.00525322	0.251966	0.0252526970159949	0.0681411	485	4016	4501	15133.5	3766.11	903.99	1693.35	284.46	110.58	316.92	50	878.43	50.5621
Tianjin	2020	14008	8885.9	5.76	13318	1888	1868	3996	2636	3950	12706	3.6	3151.35	43854	74511	5838	14.32	6.83	10612458	117.14	57.16	10352.5	241.27	22.8756	6.0932	74.5914	60.72	3151.35	0.487963	0.00532491	0.266362	0.023305433851058	0.0192679	497	5102	5599	15345.4	3745.28	929.37	1394.16	284.73	85.32	325.05	52.61	875	50.5621
Tianjin	2021	15695	9615.4	6.23	14541	2315	2155	4229	2640	4563	13849	3.7	3152.55	47449	10076	6076	15.25	6.87	11960160	134.35	69.4	13805.1	340.377	25.8393	6.3113	46.5116	47.14	3152.55	0.312724	0.00296347	0.244252	0.0246559683581377	0.014953	704	6780	7484	16358.2	3428.78	752.06	1722.47	291.12	93.83	338.18	47.23	982	50.5621
Hebei	2007	12152.9	4566.4	6.78	63501	5626	17772	28441	6678	2454	59018	3.8	1506.65	7233	215485	19425	29.89	19.56	2637255	187.83	119.92	2966.08	1671.12	163.907	1.0353	170.2	43.8	1506.65	0.63845	0.0140049	0.00631637	0.563408070324004	0.0290711	45	326	371	10963.2	24548.5	5127.33	1124.77	249.04	6.22	532.74	48.31	2013.68	299.14
Hebei	2008	14200.1	5261.8	6.49	62981	5504	17335	28487	7030	2818	58608	4	1881.67	8365	205675	15632	30.32	21.41	3367316	257.84	165.47	1176.36	570.901	176.075	5.156	208.3	76.36	1881.67	0.641755	0.0146689	0.029283	0.485311178787829	0.040581	56	340	396	12070.5	24419	6007.69	1357.63	211.11	7.37	531.73	65.82	2095.02	299.14
Hebei	2009	15306.9	6020.7	6.43	62243	5512	16223	28577	6556	3233	57559	3.9	2347.59	9267	132272	80963	40.74	23.26	3900170	253.21	159.7	2796	1433.65	192.778	5.5652	248.6	104.2	2347.59	0.630702	0.016241	0.0288685	0.51275043346233	0.0443859	76	476	552	13277.6	26516	6208.83	1379.12	212.06	6.25	521.67	59.76	2344.18	299.14
Hebei	2010	18003.6	7060	6.41	62052	5282	15497	28450	7426	3139	57156	3.9	2820.24	10428	108588	81403	43.74	24.97	4518000	305.24	185.85	3404.78	1606.25	247.011	6.5327	370.9	115.16	2820.24	0.608865	0.0206014	0.026447	0.471764326213697	0.0408334	101	700	801	14897.4	27464.7	7319	1396.65	238.75	7.34	691.94	38.53	2691.52	299.14
Hebei	2011	21384.7	8406.4	6.52	61861	5053	14771	28324	8296	3045	56753	3.8	3537.39	12059	243399	80185	44.91	26.65	5617345	444	248.36	3215.7	1281.65	248.467	7.6047	623.9	105.48	3537.39	0.559369	0.0291751	0.0306065	0.398560412457252	0.0298186	186	800	986	16580.8	30792	8399.88	1564.68	305.74	8.94	796.12	47.29	2985	299.14
Hebei	2012	23077.5	9243.8	6.41	60806	5529	13858	28314	8059	3232	55844	3.7	4079.44	13647	236290	79119	46.33	28.44	7234809	544.11	317.71	3725.17	1204	271.055	12.8601	486.1	127.93	4079.44	0.583908	0.0210638	0.0474446	0.323207826750416	0.0313597	277	928	1205	18172.6	31359	8402.28	1547.61	318.33	7.79	821.36	24.53	3077.82	299.14
Hebei	2013	24259.6	9939.3	6.87	60517	5547	13798	26955	8452	4307	55688	3.7	4409.58	15190	511769	78485	49.2	30.35	8330996	587.46	344.13	4348.07	858.117	297.501	16.829	490	171.86	4409.58	0.585793	0.0201982	0.0565678	0.197356110839985	0.0389742	353	1453	1806	19662.8	31663.3	8339.85	1385.89	347.55	17.59	800.57	35.18	3251.19	299.14
Hebei	2014	25208.9	10567.3	6.23	60936	5682	14382	26964	8032	4447	55991	3.6	4677.3	16647	889518	78895	51.29	32.29	9530674	613.4	340.85	6197.12	1436.23	289.329	17.9026	455.509	193.43	4677.3	0.555673	0.0180694	0.0618763	0.231756981310005	0.0413551	334	1501	1835	20940.8	29635.5	8127.2	1356.61	314.64	17.59	788.8	31.97	3314.11	299.14
Hebei	2015	26398.4	11778.4	5.79	1155542	117567	274871	468196	169590	108825	1066111	3.6	5632.19	18118	541596	78594	53.33	34.21	11369635	555.48	304.29	8293.85	1558.88	282.011	22.0195	397.52	282.72	5632.19	0.547797	0.0150585	0.0780802	0.187956638478542	0.0501972	462	1948	2410	22364.8	31700.5	7905.6	1666.82	405.32	8.24	484.18	51.73	3176	299.14
Hebei	2016	28474.1	13059.3	6.36	62750	6845	14776	25765	8625	5966	57884	3.7	6049.53	19725	248465	78795	55.51	36.05	12694440	503.72	276.12	8086.89	1664.33	277.286	22.8708	399.64	262.8	6049.53	0.548162	0.0140352	0.0824809	0.205806316284429	0.0434414	623	2507	3130	23885.6	30863.5	8294.9	1761.93	434.86	11.46	503.59	53.7	3264.52	299.14
Hebei	2017	30640.8	14732.8	6.6	62086	7326	13450	25999	9867	5736	57431	3.7	6639.18	21484	342738	80912	59.06	39.5	14116278	537.11	288.48	8751.9	1882.45	289.06	25.7545	605.8	353.45	6639.18	0.537097	0.019771	0.0890973	0.215090129251596	0.053237	703	2983	3686	25462.1	30174.5	8700.26	1542.17	380.39	27.56	526.81	43.13	3441.74	299.14
Hebei	2018	32494.6	16252	6.38	61907	7854	13852	24788	9670	6427	57391	3.3	7726.21	23446	987539	85088	62.4	42.19	20202586	570.5	300.82	6139.41	1289.85	308.586	30.7458	245.71	433.55	7726.21	0.527292	0.00756156	0.0996344	0.210093050913851	0.0561142	738	4788	5526	27117.1	29593.8	9341.63	1704.43	489.83	27.65	441.96	121.36	3665.66	299.14
Hebei	2019	34978.6	18066.4	6.12	59087	7767	13418	23716	9557	6206	54846	3.1	8309.04	25665	373871	84651	64.72	43.01	24256699	569.1	306.07	7180.3	1338.4	311.486	36.5105	307.862	502.5	8309.04	0.537814	0.00880144	0.117214	0.186398515411765	0.0604763	524	3455	3979	28961.1	28738.4	9371.81	2091.04	423.19	32.17	464.49	103.77	3856.06	299.14
Hebei	2020	36013.8	18368.4	6.85	68986	9768	16384	26871	10976	8344	64417	3.5	9022.79	27136	129336	86939	67.5	44.2	19815661	539.95	331.96	12212.4	1414.39	341.334	49.429	430.691	509.27	9022.79	0.614798	0.0119591	0.144811	0.115816187666747	0.0564426	685	5825	6510	30061.6	28176.9	9609.9	2115.58	420.13	13.64	452.51	93.5	3934	299.14
Hebei	2021	40391.3	19996.7	7.58	78885	11769	19349	30026	12394	10482	73988	3.1	8848.21	29383	95548	88162	71.03	45.5	21422011	541.33	332.26	15797.5	1622.09	364.502	51.7152	635.659	351.65	8848.21	0.594413	0.0157375	0.141879	0.102679617954274	0.0397425	1028	7732	8760	32015.6	24588.5	8464.94	2115.58	559.64	10.44	490.67	96.16	4294	299.14
Shanxi	2007	5935.6	2029.8	5.97	31069	2268	7743	13997	4241	2105	29277	3.2	1049.92	7282	457241	9780	17.51	10.87	1540019	168.73	107.26	7564.2	3562.18	38.1866	0.2988	97	44.97	1049.92	0.63569	0.0163421	0.00782474	0.470925868166152	0.0428318	38	163	201	4430.81	29203.5	2526.37	0	124.82	11.9	272.21	14.39	1348.81	466.329
Shanxi	2008	7223	2460.5	6.01	30779	2424	7429	14052	4292	2092	29058	3.3	1315.02	8333	529370	9431	19.12	12.66	1890998	227.12	136.7	2395.11	1124.24	46.7884	0.7659	140.9	64.29	1315.02	0.601884	0.0195071	0.0163695	0.469387118279407	0.048889	46	180	226	4807.43	28373	2358.76	0	236.63	14.67	472.75	12.09	1313.49	466.329
Shanxi	2009	7147.6	2613	5.98	30378	2457	7052	13756	4441	2198	28680	3.9	1561.7	8911	386711	39917	26.44	14.45	2191814	217.07	126.91	5870.03	3756.9	54.8428	0.4144	157.8	70.61	1561.7	0.58465	0.0220773	0.00755615	0.640012668926192	0.0452135	77	239	316	5067.03	27762	2438.39	0	262.41	16.28	506.67	12.06	1267.54	466.329
Shanxi	2010	8903.9	3043.9	5.38	30538	2420	6785	13728	4926	2272	28810	3.6	1931.36	10149	279574	41098	27.6	15.59	2694000	255.35	141.19	6164.71	3702.24	62.9963	0.5822	206.9	82.37	1931.36	0.552927	0.023237	0.00924182	0.600553002720121	0.0426487	73	364	437	5771.35	29865.1	2589.22	0	228.35	14.64	474.38	12.25	1460	466.329
Shanxi	2011	10894.4	3557.7	5.61	30698	2384	6518	13699	5412	2347	28941	3.5	2363.85	11959	279450	40339	27.16	15.71	3293417	351.71	183.69	4535.06	2410.17	71.1609	2.5926	248.5	82.18	2363.85	0.522277	0.0228099	0.0364329	0.531453366490672	0.0347653	127	399	526	6521.62	33479	2558.55	0	216.88	15.18	488.64	12.6	1650	466.329
Shanxi	2012	11683.1	4188.4	5.83	30128	2400	6039	13065	5766	2707	28388	3.3	2759.46	13592	323269	40192	27.95	16.53	3915775	452.98	221.72	4591.67	2518.11	77.4345	3.9067	328.2	88.17	2759.46	0.48947	0.0280919	0.0504517	0.54840819661655	0.0319519	142	397	539	7180.31	34551	2938.55	0	224.61	18	498.08	1.2	1765.78	466.329
Shanxi	2013	11987.2	4605.3	5.57	29957	2388	6385	13129	4866	3013	28116	3.1	3030.13	15120	555609	40281	28.39	17.26	4778008	558.27	236.95	3647.7	1520.53	83.9064	4.7273	337.2	98.16	3030.13	0.424436	0.02813	0.0563402	0.416845651173067	0.0323946	187	670	857	7819.36	36636.5	2145.59	0	215.87	20.49	516.02	0.99	1832.35	466.329
Shanxi	2014	12094.7	4980.1	5.93	30107	2566	6185	13048	5410	2799	28424	3.4	3085.28	16538	311477	40777	28.93	17.74	5559175	606	244	5260.37	1978.44	87.2555	5.7375	293.2	95.26	3085.28	0.40264	0.024242	0.0657552	0.376103041086987	0.0308756	201	731	932	8202.5	37587.4	2177.69	0	202.32	20.93	497.55	2.24	1822.63	466.329
Shanxi	2015	11836.4	5890.5	5.56	569491	52324	110913	230264	103975	73661	536025	3.5	3422.97	17854	278738	41002	29.49	18.32	6569682	585.84	221.92	5668.67	2356.45	84.6867	5.6613	257.649	99.46	3422.97	0.378807	0.0217675	0.0668499	0.41569830343453	0.0290566	258	715	973	8456.78	43880.6	2083.43	0	204.3	26.51	486.45	0.61	1737	466.329
Shanxi	2016	11946.4	6108.5	5.52	30910	2688	5620	12675	5907	3941	29052	3.5	3428.86	19049	300742	42204	31.13	18.97	7468782	615.92	209.41	5471.54	2489.25	82.442	6.3618	525.707	115.54	3428.86	0.339995	0.0440054	0.0771669	0.454945351074992	0.0336963	360	819	1179	8837.34	43566.1	1898.1	0	210.29	26.96	501.11	0.6	1797.18	466.329
Shanxi	2017	14484.3	7129.8	5.45	30550	2746	5221	12353	6101	4272	28628	3.4	3756.42	20420	515241	42490	31.9	19.75	10823398	667.64	229.26	5974.78	2629.52	86.1893	7.7805	278.206	128.87	3756.42	0.343389	0.0192074	0.0902722	0.440102951781719	0.0343066	358	985	1343	9464.79	45916.1	1958.27	0	233.86	32.29	530.46	0.47	1990.61	466.329
Shanxi	2018	15958.1	8142.9	5.32	30481	3147	5524	12146	5653	4445	28597	3.3	4283.91	21990	387185	42079	33.09	20.83	11386326	719.36	249.09	4158.93	1673.38	89.4947	9.4187	157.93	170.29	4283.91	0.346266	0.00989654	0.105243	0.402359027910866	0.0397511	337	1505	1842	10089.5	48940.1	2385.72	0	235.24	36.26	489.26	0.54	2160.53	466.329
Shanxi	2019	16961.6	8670	5.85	29012	3190	5252	11903	5291	4124	27220	2.7	4710.76	23828	426034	42162	34.17	21.84	11688262	691.68	263.42	5065.16	1976.73	93.6762	11.4895	204.906	226.15	4710.76	0.380841	0.0120806	0.122651	0.390259422849882	0.0480071	200	1111	1311	10715	51331.6	2526.53	0	247.64	45.69	500.2	0.48	2261.9	466.329
Shanxi	2020	17835.6	8965.8	6.58	32938	4116	6216	12852	5697	5558	30991	3.1	5110.87	25214	284910	41140	35.14	22.37	12906024	863.2	266.08	7604.29	2087.41	107.594	15.5227	171.721	260.28	5110.87	0.308248	0.00962799	0.14427	0.274504845755535	0.0509268	257	1986	2243	11100.8	53739	2698.99	0	227.24	40.31	399.28	0.97	2342	466.329
Shanxi	2021	22590.2	10090.2	7.32	36863	5043	7179	13801	6103	6991	34762	2.3	5046.62	27426	76071	41007	36.29	22.89	14004603	940.17	279	9887.98	3552.48	122.314	20.6513	158.14	214.79	5046.62	0.652174	0.00700038	0.168839	0.359272029850963	0.0425612	401	2832	3233	12110.9	113549	2809.89	0	221.12	38.19	406.05	1.55	2608	466.329
Nei Mongol	2007	5166.9	2281.7	5.73	22066	1802	6249	8315	3128	1560	20920	4	1082.31	8340	167487	9076	12.62	7.39	1174479	100.47	69.62	2605.6	2269.17	62.3087	4.3333	90.5	61.73	1082.31	0.692943	0.0175153	0.0695457	0.870880907305137	0.0570354	21	85	106	4771.41	18531.5	1213.12	142.82	236.12	6.44	579.46	7.2	1160.21	686.817
Nei Mongol	2008	6242.4	2784.4	5.54	21816	1769	5945	8741	2886	1539	20742	4.1	1454.57	9923	219189	7162	13.12	8.06	1453991	152.88	113.54	844.745	726.298	72.282	10.9262	135	79.68	1454.57	0.742674	0.0216263	0.151161	0.859783772014303	0.0547791	14	74	88	5620.72	22242	1380.64	189.25	260.88	7.24	686.16	13.75	1220.57	686.817
Nei Mongol	2009	7104.2	3253.4	5.61	21499	1818	5577	8562	3041	1619	20356	4	1926.84	11015	178258	22677	17.77	8.74	1718513	157.32	109.23	2258.09	1931.01	74.1449	14.0772	155.2	97.9	1926.84	0.694317	0.0218462	0.189861	0.855153018533118	0.0508086	26	94	120	6570.62	24047	1554.12	191.76	279.51	8.28	738.95	19.66	1287.93	686.817
Nei Mongol	2010	8199.9	3681.6	5.54	21351	1640	5330	8270	3266	2076	20186	3.9	2273.5	12538	132400	22565	16.89	9.34	2126000	191.91	122.92	3170.15	2711.9	91.6098	14.8866	238.9	107.99	2273.5	0.640509	0.0291345	0.1625	0.8554480757473309	0.0474995	19	135	154	7556.21	27004	1416.87	140.74	325.68	9.35	863.56	15.15	1536.83	686.817
Nei Mongol	2011	9458.1	4104.4	5.43	21203	1461	5082	7977	3490	2532	20015	3.8	2989.21	14715	310164	22908	17.52	10.06	2696179	261.49	173.96	2519.18	2052.96	108.09	17.0012	395.9	117.55	2989.21	0.665264	0.0418583	0.157287	0.8149320689674801	0.0393248	33	172	205	8636.75	34684	1559.21	118.66	310.24	10.1	922.86	24.61	1834	686.817
Nei Mongol	2012	10470.1	4463.3	5.52	20775	1636	4794	8209	3369	2364	19598	3.7	3425.99	16800	189715	23046	18.39	11.08	3435985	352.12	226.28	3363.05	2775.65	120.278	19.2061	445.1	131.59	3425.99	0.642622	0.0425115	0.159681	0.8253383154385761	0.0384093	56	146	202	9629.97	36620	1411.86	87.02	302.53	23.19	877.1	16.91	2016.78	686.817
Nei Mongol	2013	11392.4	4939.4	5.62	20613	1762	4918	8374	3283	1966	19503	3.7	3686.52	18693	626746	23257	19.6	12.01	4113203	399.21	259.4	3302.57	2162.5	136.888	27.8419	506.8	132.11	3686.52	0.649783	0.0444858	0.203391	0.654794058567277	0.035836	57	271	328	10496.7	34915.7	1800.65	411.07	255.23	26.89	658.93	4.76	2181.9	686.817
Nei Mongol	2014	12158.2	5405.8	5.75	20671	1929	5046	8186	3132	2126	19516	3.6	3879.98	20559	775439	23426	20.3	12.9	4861397	465.97	323.08	4269.96	2927.91	145.794	30.0271	562.347	142.75	3879.98	0.693349	0.0462525	0.205956	0.68570010580892	0.0367914	71	321	392	11315.4	36466	1493.66	411.36	271.66	28.36	577.25	4.92	2416.74	686.817
Nei Mongol	2015	12949	6049.2	5.32	390222	37288	89268	138368	59976	59527	368717	3.7	4252.96	22310	438935	23886	21.25	13.39	5650434	419.88	292.35	5287.44	3501.01	147.454	31.3527	536.421	175.25	4252.96	0.69627	0.0414256	0.212627	0.662137083282756	0.0412066	96	428	524	12186.7	36283.3	1532.74	383.67	305.76	32.6	475.13	10.6	2543	686.817
Nei Mongol	2016	13789.3	6558.9	5.69	21136	1995	4312	7552	3395	3640	19913	3.7	4512.71	24127	406191	24002	22.11	13.92	6278011	391.49	271.55	4952.58	3203.92	147.756	32.0634	456.004	159.39	4512.71	0.693632	0.0330694	0.217003	0.646918105882159	0.0353202	135	526	661	13064.1	36460.6	1635.4	419.55	353.24	34.96	426.62	3.27	2605.03	686.817
Nei Mongol	2017	14898.1	7374	5.74	20849	2260	4466	7038	3443	3551	19590	3.6	4529.93	26212	421211	24218	23.31	15.03	7072037	418.37	284.98	6515.75	3700.53	143.473	32.5354	419.551	143.67	4529.93	0.681167	0.0281614	0.226771	0.567935418443107	0.0317157	136	647	783	13586.7	38372.2	1669.24	452.25	357.05	42.87	439.2	3.74	2891.87	686.817
Nei Mongol	2018	16140.8	8054.7	5.95	20781	2047	4509	6996	3294	3794	19630	3.6	4831.46	28376	341327	24610	24.14	15.9	10738439	445.25	298.42	4448.62	2500.44	151.25	35.4612	141.13	162.72	4831.46	0.67023	0.00874368	0.234454	0.562071990704483	0.0336793	142	1263	1405	14293.2	44138.5	2125.06	362.35	352.99	46.85	430.53	2.54	3353.44	686.817
Nei Mongol	2019	17212.5	8586.1	5.66	19744	2013	4101	6669	3184	3839	18679	3.7	5100.91	30555	254401	24564	24.93	16.11	12013596	445.36	301.43	5154.73	2675.07	160.634	39.6437	109.078	154.48	5100.91	0.676823	0.00633712	0.246795	0.518955057017076	0.0302848	87	965	1052	15036.5	49035.9	2378.28	428.71	367.7	50.03	451.65	1.25	3653.02	686.817
Nei Mongol	2020	17258	8321.1	6.6	22581	2766	4930	7459	3482	4676	21422	3.8	5270.16	31497	154407	24549	25.48	16.21	12711881	446.87	306.12	6406.44	3052.03	169.901	43.9466	122.163	149.37	5270.16	0.685031	0.00707863	0.258661	0.476400835080313	0.0283426	110	1538	1648	15066.5	51818.9	2617.17	414.72	364.96	34.37	444.25	1.54	3900	686.817
Nei Mongol	2021	20514.2	8914.8	7.54	25418	3518	5758	8249	3781	5514	24165	3.8	5239.57	34108	330854	24948	26.17	16.66	13797996	442.96	293.29	9512.25	6089.83	187.955	53.8872	282.171	143.87	5239.57	0.699337	0.0137549	0.286702	0.64020962008055	0.0274584	205	2099	2304	16015.7	57480.4	2454.94	402.03	406.45	38.76	483.41	2.04	3957	686.817
Liaoning	2007	10292.2	4154.7	5.36	39317	4181	9818	17137	5427	3765	37666	4.3	1764.28	9421	237002	14819	27.27	18	4283382	163.94	95.16	6077.86	4080.14	82.4481	0.0952	125.1	30.73	1764.28	0.580456	0.0121548	0.00115467	0.671311200250517	0.0174179	160	559	719	10366.7	15224.3	2298.83	5893.46	442.12	38.15	693.71	224.22	1359.51	201.648
Liaoning	2008	12137.7	4648.9	5.22	38988	4419	9538	17035	5329	4128	37511	3.9	2153.43	11125	201645	14627	27.49	18.58	5266694	230.3	130.05	2102.67	1267.38	86.9231	1.24	163.7	48.18	2153.43	0.564698	0.0134869	0.0142655	0.602747112076805	0.0223736	233	674	907	11755.9	15347	2440.82	5945.19	410.49	24.99	778.42	379.66	1411.99	201.648
Liaoning	2009	12815.7	4979.1	5.09	38429	4419	8485	17546	5247	4371	36994	3.9	2682.39	12183	196562	34729	31	19.15	6440829	227.76	131.73	4460.74	2491.18	87.1557	5.8214	204.9	55.71	2682.39	0.578372	0.0159882	0.0667931	0.558468670876503	0.0207688	305	770	1075	13295.9	16033	2795.19	5873.05	464.05	20.62	810.45	299.94	1488.17	201.648
Liaoning	2010	13896.3	5245.5	6.26	37938	4226	8177	17178	5516	4436	36450	3.6	3195.82	13953	147708	34805	31.68	20.42	7558000	273.18	160.72	4435.1	2026.54	107.103	2.2265	206.5	77.44	3195.82	0.58833	0.0148601	0.0207884	0.456931789878275	0.0242317	282	1225	1507	15183.9	16908.4	3162.88	6558.91	593.17	23.34	963.9	356.43	1715.26	201.648
Liaoning	2011	16354.9	6182.9	6.05	37447	4034	7869	16810	5785	4500	35906	3.7	3905.85	16429	116032	35229	31.91	21.58	8831447	385.24	214.07	3176.25	1391.21	120.866	5.4645	376.5	74.2	3905.85	0.55568	0.0230206	0.0452111	0.438003540847897	0.0189971	409	1356	1765	17036.3	18054	3386.6	6705.53	706.61	27.35	1104.53	391.4	1862	201.648
Liaoning	2012	17848.6	7092.4	6.54	36621	3639	7069	15616	5127	6519	35238	3.6	4558.59	18761	119447	35792	32.97	23.1	10525661	480.77	267.77	3007.2	1270.09	140.151	6.918	683.4	93.27	4558.59	0.556961	0.0382887	0.0493612	0.422351279120325	0.0204603	520	1131	1651	18654.8	18219	3442.08	7000.91	780.84	35.58	1225.48	422	1899.88	201.648
Liaoning	2013	19208.8	8031.2	6.12	36231	3701	6401	15256	5535	6924	34925	3.4	5197.42	20818	276908	35612	33.84	24.19	12510861	484.29	259.36	3172.85	1212.19	149.999	10.0164	347.6	108.59	5197.42	0.535547	0.0180959	0.0667765	0.382051560595467	0.0208931	570	1487	2057	20277.7	18132.8	3201.31	6480.07	658.9	29.05	1021.71	360.39	2008.46	201.648
Liaoning	2014	20025.7	8984.9	6.23	36236	4407	6759	15573	5769	6013	34931	3.4	5080.49	22820	382184	35441	33.92	25.55	14778780	527.05	289.91	5328.8	2352.35	152.985	9.9719	271.502	106.1	5080.49	0.550062	0.0135577	0.0651824	0.441440588790225	0.0208838	520	1379	1899	21453.9	18002.3	3296.94	6364.79	704.73	29.75	1060.16	362.91	2038.73	201.648
Liaoning	2015	20210.3	9811.9	6.59	680859	87595	131839	293115	102177	110524	652806	3.4	4481.61	24576	189950	35236	34.85	26.7	17432390	499.97	275.36	8705.82	2617.25	179.654	14.0784	291.127	116.79	4481.61	0.550753	0.0144049	0.0783638	0.300632190179355	0.0260598	697	1561	2258	22097.5	17028.1	3187.56	6439.87	826.3	29.97	1109.26	246.24	1985	201.648
Liaoning	2016	20392.5	10685.6	6.78	36668	4849	6838	15399	5787	6331	35135	3.8	4577.47	26040	193853	36131	36.57	28.44	19302853	448.91	243.97	8399.99	2684.14	158.988	15.6913	176.229	87.24	4577.47	0.543472	0.00864187	0.0986949	0.319541484178983	0.0190586	922	1809	2731	21545	16943.7	2993.06	7057	815.49	38.99	1008.72	305.07	2037.4	201.648
Liaoning	2017	21693	11461.8	6.93	35969	5063	6541	15209	6073	5988	34534	3.8	4879.42	27835	130471	35767	38.09	29.86	22070331	457.95	259.25	7948.51	2951.18	162.048	17.3171	219.188	106.53	4879.42	0.56611	0.0101041	0.106864	0.371286638599942	0.0218325	1009	1936	2945	22449.9	17587.2	3089.27	7133.87	792.1	44.37	1032.56	304.99	2135.5	201.648
Liaoning	2018	23510.5	12441	7.39	35744	5353	6378	15482	6080	5724	34381	3.9	5337.72	29701	69238	36029	39.19	31.44	27146785	466.98	274.49	5636.73	2554.31	174.941	20.4548	91.67	94.21	5337.72	0.587798	0.00389911	0.116924	0.453154095785866	0.0176499	979	2990	3969	23707.1	17904.4	3279.64	8202.5	856.85	51.48	1040.93	216.88	2302.38	201.648
Liaoning	2019	24855.3	13201.4	7.25	33800	5382	6310	14465	5552	5576	32513	4.2	5745.09	31820	121547	34238	39.67	31.38	29499588	447.51	263.7	7021.99	3299.36	191.202	25.0906	55.3651	129.73	5745.09	0.589261	0.0022275	0.131225	0.46986110434469	0.022581	672	2406	3078	25011	18710.8	3348.65	9894.5	880.13	52.78	1044.87	221.12	2401.47	201.648
Liaoning	2020	25011.4	13369.1	8.07	39298	6903	7382	16244	6162	7369	37796	4.6	6014.17	32738	98020	34131	40.15	31.45	30729008	403.19	234.54	8281.04	4312.92	205.682	32.5986	100.247	97.94	6014.17	0.581711	0.00400804	0.15849	0.520818677526278	0.0162849	782	3567	4349	25161.1	19068	3496.78	10289.5	797.39	33.51	1007.1	212.76	2423	201.648
Liaoning	2021	27584.1	14247.1	8.89	44797	8424	8454	18023	6771	9162	43080	4.3	5879.21	35112	120759	33051	41.77	32.45	33294769	378.2	240.2	10040.2	4735.77	222.254	33.5864	158.14	80.39	5879.21	0.593506	0.00573301	0.151117	0.471679019731835	0.0136736	1143	4815	5958	26620.4	16403.3	3405.54	10412.7	824.65	34.48	1059.73	178.24	2576	201.648
Jilin	2007	4080.3	1847.5	5.05	25067	2208	6576	10382	4017	1790	23898	3.9	883.76	7791	80308	9683	16.07	9.44	1432700	66.25	26.95	2135.58	505.019	62.7076	6.8855	50.9	30.45	883.76	0.406792	0.0124746	0.109803	0.236478794320722	0.0344551	40	170	210	4322.3	7846.56	408.41	986.08	203.92	7.47	403.8	39.92	462.64	435.357
Jilin	2008	4834.7	2183.2	5.04	24764	2260	5988	10600	4219	1793	23694	4	1180.12	8921	93865	9659	16.23	10.14	1752548	84.01	39.09	784.102	151.184	71.5781	6.578	59.6	45.61	1180.12	0.465302	0.0123275	0.0918996	0.192812172359643	0.0386486	61	196	257	5013.87	8367	541.82	915.24	130.3	1.18	312.57	39.84	496.49	435.357
Jilin	2009	5434.8	2491.1	4.74	24349	2164	6028	10607	3747	1913	23274	4	1479.21	9671	79255	18543	18.08	10.83	2050581	100.69	39.16	2154.43	330.548	72.602	5.8995	66.1	49.48	1479.21	0.388916	0.0121624	0.0812581	0.153427165346175	0.0334503	73	258	331	5695.76	8589	593.1	851.89	138.44	1.15	328.12	38.44	515.25	435.357
Jilin	2010	6410.5	2996.3	5.88	23920	2104	6096	10098	3864	1972	22818	3.8	1787.25	10798	63366	19385	18.71	11.51	2528000	96.37	42.47	2021.39	352.836	79.1327	8.025	124.2	71.55	1787.25	0.440697	0.0193745	0.101412	0.174551126356446	0.0400336	97	321	418	6481.77	9582.66	640.61	939.97	166.61	1.21	363.3	39.96	576.98	435.357
Jilin	2011	7734.6	3697.4	5.51	23490	2044	6163	9588	3980	2031	22363	3.7	2201.74	12621	65624	19785	19.29	12.12	3081180	149.68	67.62	1345.7	213.146	91.0428	8.2837	101.2	102.42	2201.74	0.451764	0.0130841	0.0909869	0.158390033401363	0.0465178	117	335	452	7376.26	11035	757.71	1064.58	181.51	1.25	417.47	37.81	631	435.357
Jilin	2012	8678	4167.2	5.37	22949	1776	5340	9955	4069	1955	21799	3.7	2471.2	14395	57269	19734	19.64	12.78	3775997	198.04	84.96	1671.04	217.851	101.733	8.8331	103.4	113.85	2471.2	0.429004	0.0119152	0.0868264	0.130368535971125	0.0460707	179	248	427	8261.41	11083	670.1	977.05	182.6	0.81	424.4	34.11	787.05	435.357
Jilin	2013	9427.9	4605.5	5.04	22707	2193	5046	9594	3942	2509	21702	3.7	2744.81	15998	93731	19913	20.02	13.32	4481753	209.83	93.73	2057.29	290.388	107.544	9.2694	105.4	126.83	2744.81	0.446695	0.0111796	0.0861915	0.141150593332783	0.0462072	188	369	557	8947.1	10413.7	719.77	1002.13	178.94	1.71	381.6	32.82	653.85	435.357
Jilin	2014	9966.5	4891.5	6.22	22715	2310	5171	9189	4031	2578	21697	3.4	2913.25	17520	163707	19891	20.61	14.1	5169239	235.11	113.08	3237.03	506.023	111.855	9.2121	98.1005	140.3	2913.25	0.480966	0.00984302	0.0823573	0.156323120059212	0.0481593	150	420	570	9528.67	10379.3	664.72	999.37	193.36	1.71	378.42	31.91	667.81	435.357
Jilin	2015	10018	4909.6	5.53	428511	46769	100760	174513	67412	53934	409572	3.5	3217.1	18684	121203	20612	21.42	14.45	6099433	232.62	110.66	4558.72	695.349	111.47	11.077	110.765	117.7	3217.1	0.475711	0.0110566	0.0993721	0.152531435084896	0.0365857	202	554	756	10129	8632.01	532.82	960.34	167.9	22.33	343.43	30.86	652	435.357
Jilin	2016	10427	5395.5	5.6	22945	2490	5106	9333	3653	3093	21860	3.5	3586.09	19967	98402	20829	22.33	15.12	6763465	207.9	97.66	4091.39	622.313	94.8979	14.8284	84.1391	122.14	3586.09	0.469745	0.00806935	0.156256	0.152103221515574	0.0340594	263	591	854	10827.9	8349.29	477.62	1051.29	175.36	20.41	348.33	38.05	667.63	435.357
Jilin	2017	10922	5831.2	6.5	22424	2735	4731	8754	3857	3164	21350	3.5	3725.72	21368	90702	20828	22.43	15.37	7669529	181.14	91.27	3909.51	611.663	89.5832	17.2551	91.5564	115.12	3725.72	0.503864	0.00838275	0.192615	0.156455234041065	0.0308987	323	703	1026	11401.7	8270.55	476.07	1026.83	188.51	29.55	343.37	29.08	702.98	435.357
Jilin	2018	11253.8	6041.6	6.26	22173	2743	5147	8813	3689	2881	21211	3.5	3789.59	22798	28298	22691	24.2	16.7	9402671	154.39	84.86	2510.79	319.909	99.2959	20.2422	61.1	120.79	3789.59	0.549647	0.00542928	0.203857	0.127413640907635	0.0318742	343	1085	1428	11903.4	8553.18	592.83	935.8	204.68	32.58	364.61	25.79	750.57	435.357
Jilin	2019	11726.8	6304.7	6.9	20939	2783	4797	8681	3448	2599	20081	3.1	3933.42	24563	67771	22198	24.64	17.03	12636426	147.71	62.37	3378.06	328.824	101.412	22.7941	50.7828	147.97	3933.42	0.422246	0.00433049	0.224768	0.0973410504663412	0.0376187	251	824	1075	12260.5	8730.65	662.31	1035.48	182.71	33.68	346.18	28.15	780.37	435.357
Jilin	2020	12256	6383.1	7.49	23048	3494	5358	8782	3724	3825	22161	3.4	4127.17	25751	8063	25616	27.29	17.31	12631653	130.64	59.28	5022.25	501.121	123.184	26.9335	58.7616	131.53	4127.17	0.453766	0.00479452	0.218644	0.0997803120877393	0.0318693	307	1237	1544	12542.5	8489.19	669.56	970.25	174.35	28.35	341.79	32.52	805	435.357
Jilin	2021	13235.5	6913.4	8.08	25158	4205	5920	8884	4001	5051	24241	3.3	3696.84	27770	39423	25344	27.67	17.65	15103434	157.46	58.85	5387.85	989.92	130.291	37.12	102.326	112.27	3696.84	0.513632	0.00773118	0.2849	0.183732022495586	0.0303692	505	1540	2045	13370.3	8282.83	674.12	828.91	163.61	32.73	398.38	25.76	843	435.357
Heilongjiang	2007	6126.3	1850.9	5.39	35193	3147	8995	15766	5170	2151	33610	4.3	1187.27	7656	102110	8464	20.03	12.61	2427636	52.5	33.88	1646.3	179.45	87.3373	3.3347	58.7	44.34	1187.27	0.645333	0.00958164	0.0381818	0.109002049925894	0.0373462	105	288	393	6540.94	9852.64	226.92	1886.02	376.01	3.85	497.81	47.19	642.94	664.605
Heilongjiang	2008	7134.2	2125.4	5.68	34688	3163	8835	15695	5206	1980	33148	4.2	1542.3	8877	95079	7928	20.35	13.64	3078449	62	36	781.133	66.1279	105.175	13.748	98.8	48.51	1542.3	0.580645	0.0138488	0.130716	0.0846563843311151	0.031453	102	392	494	7312.77	11204	227.3	1735.97	278.97	0.51	440.54	69.86	697.1	664.605
Heilongjiang	2009	7218.9	2409	5.42	34065	2951	8081	15787	5005	2131	32556	4.3	1877.74	9643	99318	21825	24.3	14.66	4007308	58.89	36.49	1500.67	168.282	113.651	12.8406	107.8	59.07	1877.74	0.61963	0.014933	0.112982	0.112137905971864	0.031458	168	391	559	8146.43	11050	321.9	2065.13	319.4	0.31	512.63	88.18	688.66	664.605
Heilongjiang	2010	8308.3	2870.4	5.03	33411	2784	7793	15518	4822	2538	31914	4.3	2253.27	10846	49494	22073	26.26	15.99	5001000	72.12	42.35	2091.76	130.203	132.008	12.1499	131.3	89	2253.27	0.587216	0.0158035	0.0920388	0.0622455169435656	0.0394982	188	488	676	9181.03	12219.1	271.33	2106.53	363.79	24.06	598.38	88.9	747.84	664.605
Heilongjiang	2011	9935	3323.2	5.92	32757	2618	7505	15248	4638	2945	31272	4.1	2794.08	12605	100891	21749	26.61	16.53	6039401	117.44	54.37	1360.28	148.65	177.845	16.4059	152.7	92.27	2794.08	0.46296	0.0153699	0.0922481	0.109279231502566	0.0330234	277	577	854	10310.3	13200	272.75	2200.93	466.56	26.47	598.02	88.92	817	664.605
Heilongjiang	2012	11015.8	3796.5	6.03	31990	2827	7476	14154	5013	3093	30608	4.2	3171.52	14302	39287	21158	27.07	17.82	7172231	151.8	71.42	1626.57	143.42	233.982	21.6357	218.1	104.86	3171.52	0.470487	0.0197988	0.0924675	0.0881731506483708	0.033063	319	622	941	11341.3	13965	331.09	2166.48	465.99	65.94	604.78	99.53	827.9	664.605
Heilongjiang	2013	11849.1	4106.9	6.08	31651	2830	6674	13761	5324	3708	30284	4.4	3369.18	15903	206988	21369	27.91	18.92	8859886	169.3	79.66	1960.53	135.903	295.475	28.3292	298.5	115.75	3369.18	0.470526	0.0251918	0.0958769	0.0693194997035604	0.0343555	334	964	1298	12248.6	13266.8	337.65	2127.02	277.59	63.97	456.94	94.15	845.2	664.605
Heilongjiang	2014	12170.8	4607.4	6.46	31632	2971	6968	13826	4784	3744	30313	4.5	3434.22	17404	177572	21229	28.35	20.13	10283138	181.14	81.91	3253.91	199.669	319.358	26.0561	182.088	111.57	3434.22	0.452192	0.014961	0.0815891	0.0613629603197823	0.0324877	312	951	1263	12934.5	13595.5	194.07	2141.97	314.28	73.98	466.11	115.42	859.42	664.605
Heilongjiang	2015	11690	5050.9	6.6	592705	64239	134603	257250	85478	76013	572233	4.5	4020.66	18593	193396	20752	28.59	21.26	12231575	150.92	68.3	5179.81	411.723	315.693	28.948	156.889	155.52	4020.66	0.452558	0.0134208	0.0916968	0.0794861626427894	0.0386802	415	1076	1491	13671.8	12465.4	185.68	1637.88	409.97	68.46	563.67	114.69	869	664.605
Heilongjiang	2016	11895	5454	6.61	31874	3805	6952	13491	4972	4159	30868	4.2	4227.34	19838	173809	20375	29.23	22.01	13327405	130.12	59.76	4553.46	337.361	318.971	29.6372	173.596	113.44	4227.34	0.459268	0.014594	0.0929152	0.0740887957816422	0.0268348	502	1261	1763	14505.8	12741.4	184.19	1861.64	333.69	78.56	354.64	94.37	896.62	664.605
Heilongjiang	2017	12313	5828.2	6.63	31251	3793	6952	13455	4795	4049	30260	4.2	4641.08	21206	91220	20283	30.03	24.17	15341735	130.07	61.46	3916.48	300.018	347.126	35.4611	131.351	193.2	4641.08	0.472515	0.0106677	0.102156	0.0766039153388163	0.0416282	534	1231	1765	15434.2	12891.1	214.76	1670.07	385.19	87.55	338.16	71.65	928.57	664.605
Heilongjiang	2018	12846.5	6309.3	6.67	30946	3780	6760	13118	5020	4155	29914	4	4676.75	22726	73141	20349	29.96	25.01	17931332	130.02	63.15	2453.09	198.907	363.499	39.6869	69.74	154.09	4676.75	0.485695	0.00542872	0.10918	0.0810844585952795	0.0329481	555	1346	1901	16128.7	13370.8	327.74	1552.63	393.15	64.01	353.08	43.11	973.88	664.605
Heilongjiang	2019	13544.4	6721.1	6.74	29177	4020	6354	12213	4810	4068	28312	3.5	5011.56	24254	31850	20375	30.56	26.26	20947803	155.94	54.7	2775.21	163.444	377.448	43.2777	68.1336	211.06	5011.56	0.350776	0.00503039	0.114659	0.0588943280715113	0.0421146	307	870	1177	16806.1	14142.6	373.82	1534.76	430.27	69.77	392.18	20.95	995.63	664.605
Heilongjiang	2020	13633.4	6738.5	7.72	31138	4786	6588	12686	5118	4988	30224	3.4	5449.41	24902	40805	20461	31.04	25.33	22400963	162.29	64.8	3610.06	195.146	404.415	51.1958	94.8064	220.27	5449.41	0.399285	0.00695398	0.126592	0.054056341706525	0.0404209	391	1410	1801	16957.4	13964.3	383.9	1685.99	401.14	52.1	397.17	24.56	1014	664.605
Heilongjiang	2021	14879.2	7440.9	8.7	33098	5553	6823	13160	5426	5907	32135	3.2	5104.81	27159	131055	20578	31.49	26.05	24568122	164.65	71.14	3673.11	223.038	409.955	57.6077	161.24	140.54	5104.81	0.387559	0.0108366	0.140522	0.0607218707436663	0.0275309	516	1950	2466	17991.8	15751	380.71	1758.5	501.69	53.03	381.08	71.28	1089	664.605
Shanghai	2007	12878.7	7101.8	6.03	16708	2381	2326	5490	4223	3457	16199	4.2	2181.68	22459	164318	2678	15.58	9.6	5017355	119.94	56.93	43610.9	6083.47	12.8174	1.5083	123	20.04	2181.68	0.474654	0.00955065	0.117676	0.139494367528888	0.00918558	351	838	1189	10787.3	5259.53	729.7	1719.57	299.66	295.45	417.17	848.61	1072.38	54.9436
Shanghai	2008	14536.9	8212.1	6.17	16854	2198	2299	5576	4101	3707	16358	4.2	2593.92	25385	103901	2822	16.22	9.78	6392091	167.95	91.16	14497.1	1873.78	13.9294	2.1158	153.5	25.08	2593.92	0.542781	0.0105593	0.151895	0.129251723383373	0.00966876	471	1115	1586	11833.7	5464	714.44	1951.55	340.5	321.47	427.05	788.73	1138.22	54.9436
Shanghai	2009	15742.4	9445.3	5.94	16814	2368	2166	5506	4106	3855	16296	4.3	2989.65	27500	68357	4460	16.95	9.97	7396978	136.99	68.73	31858.3	3931.63	15.0999	2.1551	160.1	33.96	2989.65	0.501715	0.01017	0.142723	0.123409890044868	0.0113592	645	1405	2050	12804	5305	677.68	1937.18	388.52	353.11	483.19	742.79	1153.38	54.9436
Shanghai	2010	17915.4	10366.1	5.07	18435	1974	2400	6658	4137	3959	17740	4.4	3302.89	30436	94107	4708	17.19	10.51	8475000	122.78	62.22	27106.1	3198.25	15.9983	2.4253	134	47.31	3302.89	0.50676	0.0074796	0.151598	0.117990314445559	0.0143238	665	2185	2850	14122.8	5875.52	717.08	2126.5	415.37	399.07	509.04	744.28	1295.87	54.9436
Shanghai	2011	20009.7	11713.9	5.1	20056	1579	2633	7809	4168	4063	19183	3.5	3914.88	34731	63602	4740	17.66	10.71	9935095	208.47	80.65	21721.4	2432.07	16.9822	5.6851	144.8	51.62	3914.88	0.386866	0.00723649	0.334768	0.111966285465464	0.0131856	1049	2581	3630	15280.9	6142	714.15	2134.69	472.87	400.5	532.96	675.04	1340	54.9436
Shanghai	2012	21305.6	13002.1	5.36	19862	1790	2403	7728	4046	4392	19034	3.1	4184.02	38550	115915	4845	18.34	10.98	11277397	248.16	85.72	24772.3	2424.46	17.6805	4.5782	134.1	55.18	4184.02	0.345422	0.00629412	0.258941	0.0978697537613153	0.0131883	1276	2361	3637	16427	5703	673.17	2210.55	517.35	402.74	568.99	640.15	1353.45	54.9436
Shanghai	2013	23204.1	14786	5.24	19932	2121	2654	7063	3868	4703	19046	4	4528.61	42174	52077	4929	19.23	11.43	13079996	218.81	73.61	27067.5	2374.72	17.793	5.1119	187.6	56.43	4528.61	0.336411	0.00808478	0.287298	0.0877331297663016	0.0124608	1384	3074	4458	17691.9	5681.19	640.3	2611.76	532.55	437.48	555.84	603.14	1410.6	54.9436
Shanghai	2014	25269.8	16504.5	5.21	20019	1938	2519	6729	3951	5156	19008	4.1	4923.44	45966	177859	4984	20.17	11.75	15055332	261.05	74.27	42999.7	3453.07	17.5456	6.3424	249.986	77.32	4923.44	0.284505	0.00989266	0.361481	0.0803044883273247	0.0157045	1359	3010	4369	18930.3	4895.78	654.84	2242.07	577.03	450.72	548.41	556.15	1369.03	54.9436
Shanghai	2015	26887	18352.8	5.07	373956	47936	46582	120392	75072	102157	355996	4	6191.56	49867	211726	5016	20.84	12.28	20351608	213.89	65.08	64790.1	4428	16.7862	8.0728	220.295	104.35	6191.56	0.304269	0.00819338	0.48092	0.0683437504946192	0.0168536	1755	3347	5102	20236.5	4728.13	630.75	2526.11	467.04	511.45	448.87	539.72	1406	54.9436
Shanghai	2016	29887	21202.4	5	20188	2617	2528	6199	4104	5791	19274	4.1	6918.94	54305	519488	5016	21.71	12.92	21581945	188.12	62.39	58107.8	4141.09	14.6582	6.4217	205.267	134.41	6918.94	0.33165	0.0068681	0.438096	0.0712656468173534	0.0194264	2481	4051	6532	21632.8	4625.62	596.95	2474.23	480.82	585.82	446.28	586.96	1486.02	54.9436
Shanghai	2017	32925	23288.3	5.3	19826	2827	2238	5674	4031	6418	18860	3.9	7547.62	58988	448240	5144	22.78	13.46	25711378	192.38	63.44	60511.2	4851.02	14.6401	6.8471	160.441	224.66	7547.62	0.329764	0.00487293	0.467695	0.0801673123762914	0.0297657	2372	4756	7128	23125.5	4577.84	592.31	2492.77	485.18	652.3	441.49	672.44	1526.77	54.9436
Shanghai	2018	36011.8	25546.3	5.4	19877	2972	2345	5958	4070	5989	18895	3.5	8351.54	64183	80827	5293	23.82	13.9	25841224	196.63	64.48	46929.5	3906.09	15.0094	7.3979	186.82	233.39	8351.54	0.327926	0.00518774	0.492885	0.0832331764111303	0.0279457	2370	6673	9043	24698	4420.62	621.28	2309.12	494.01	701.64	439.49	658.22	1566.66	54.9436
Shanghai	2019	37987.6	27686.9	5.5	18785	3055	2397	5499	3955	5496	17882	3.6	8179.28	69442	299377	5597	24.87	14.65	27796783	198.55	66.24	60665.4	3930.72	14.5813	8.6605	150.509	184.07	8179.28	0.333619	0.00396205	0.593946	0.064793408648015	0.0225044	1604	5232	6836	26179.9	4238.28	634.82	2597.22	493.87	753.68	449.3	658.32	1568.58	54.9436
Shanghai	2020	38963.3	28597.1	5.54	22575	3828	2748	6226	4467	7650	21626	3.7	8102.11	72232	90711	5897	26.14	15.22	29823567	175.19	57.4	78688.2	4607.41	13.8	8.2341	97.5919	181.88	8102.11	0.327644	0.00250471	0.596673	0.0585527201987458	0.0224485	1941	8227	10168	26624.9	4168.01	631.9	2500.41	465.49	500.57	441.7	640.36	1576	54.9436
Shanghai	2021	43214.9	31665.6	5.59	26365	4600	3099	6952	4979	9804	25369	2.7	8430.86	78027	110942	6308	28.1	16.04	32220322	164.19	61.13	86941.1	6250.44	14.4942	10.7515	139.535	159.3	8430.86	0.302916	0.00322886	0.741779	0.0718928163675581	0.0188949	3190	10006	13196	28781.6	4003.15	616.35	2282.38	484.99	552.69	463.1	647.02	1750	54.9436
Jiangsu	2007	25988.4	9775.4	7.07	69503	7751	18943	26528	9866	5355	65988	3.2	2553.72	11574	537032	19116	35.57	22.04	4486186	503.95	205.71	7195.39	1210.29	154.039	0.2729	318.2	48.31	2553.72	0.408195	0.0122439	0.00177163	0.168203242689196	0.0189175	267	970	1237	20756.5	19951.8	1884.7	2454	481.56	20.79	607.99	236.59	2952.02	6.576
Jiangsu	2008	30945.5	11906.2	7.04	69168	8118	18053	27524	10331	4621	65610	3.3	3247.49	13237	397126	13357	36.08	23.56	5498351	687.22	285.25	3268.62	468.488	174.199	3.104	395.9	95.18	3247.49	0.415078	0.0127935	0.0178187	0.143328942826001	0.0293088	420	1338	1758	23392.6	20737	1888.95	2313.13	561.8	21.45	646.21	218	3118.33	6.576
Jiangsu	2009	34471.7	13660.9	6.99	68371	8225	17778	27275	9808	4995	64329	3.2	4017.36	14653	270554	30571	43.7	25.08	6459109	561.19	231.29	8376.24	1003.69	194.01	5.0883	369.9	147.6	4017.36	0.412142	0.0107305	0.026227	0.119826245443072	0.0367405	611	2064	2675	26293.2	21003	2221.2	2661.44	585.66	21.18	655.87	217.1	3313.98	6.576
Jiangsu	2010	41383.9	17121	6.88	67928	7762	16437	26862	10340	6323	63897	3.2	4914.06	17006	185995	30956	45.9	26.95	7533000	670.79	270.41	13031.6	1449.14	225.699	6.7493	466.4	139.89	4914.06	0.403122	0.0112701	0.029904	0.111202171652597	0.0284673	771	3515	4286	29632.5	23100.5	2663.47	2998.55	749.84	35.69	727.96	157.71	3864.37	6.576
Jiangsu	2011	48839.2	20699.2	6.98	67485	7300	15096	26449	10873	7651	63465	3.2	6221.72	19820	310062	31680	48.18	29.64	8987587	990.41	392.73	10580.4	1151.15	262.267	8.8974	575.8	170.37	6221.72	0.396533	0.0117897	0.0339249	0.108800450950763	0.0273831	1312	5227	6539	32892.1	27364	3151.47	2981.07	827.38	44.73	759.4	151.19	4282	6.576
Jiangsu	2012	53701.9	23309.8	6.99	66083	7597	14701	24602	11062	8373	62230	3.1	7027.67	22432	390144	31050	51.97	33.31	11421298	1296.35	511.34	10820.8	1208.34	294.211	11.8894	657.1	193.83	7027.67	0.394446	0.0122361	0.0404111	0.111667681314234	0.027581	2086	5592	7678	36214.2	27762	3170.1	2947.99	935	53.14	803.54	158.35	4580.91	6.576
Jiangsu	2013	59349.4	26752.5	7.01	65526	8030	14527	24668	11346	8462	61632	3	7798.47	24776	593776	30998	55.11	36.83	13723909	1297.51	494.44	12194.7	1392.14	313.714	15.7261	881	229.18	7798.47	0.381068	0.0148443	0.0501287	0.114159599327876	0.0293878	2602	9352	11954	39690.7	27946.1	3190.61	3394.78	891.46	63.79	752.28	182.7	4956.62	6.576
Jiangsu	2014	64830.5	30174.3	7.02	65692	7925	14189	24496	10802	8796	61601	3	8472.45	27173	485096	31995	58.96	39.23	15842190	1350.63	500.12	18705.2	1897.83	332.567	16.1938	880.579	237.78	8472.45	0.370286	0.0135828	0.0486934	0.101459775402769	0.0280651	2634	8975	11609	43143.8	26912.6	3408.6	3511.4	974.61	82.77	814.06	151.78	5012.54	6.576
Jiangsu	2015	71255.9	33931.7	7.03	1238192	157135	270803	425735	210556	190987	1163203	3	9687.58	29539	621741	31925	61.89	41.36	18446891	1280.55	449.63	33137.7	3721.08	367.587	16.5195	952.483	308.45	9687.58	0.351123	0.0133671	0.0449403	0.112291415572183	0.0318397	3596	11046	14642	46811	27209.1	3588.61	3823.2	1003.89	84.85	819.38	143.73	5115	6.576
Jiangsu	2016	77350.9	38269.6	7.03	66998	9048	14012	22540	12036	10458	62953	3	9981.96	32070	747786	32117	65.41	44.31	20855719	1172.75	415.01	34803	4230.98	366.342	15.6761	765.558	285.11	9981.96	0.353878	0.00989721	0.0427909	0.121569517782919	0.0285625	4925	12865	17790	50462.3	28048.1	3840.21	4092.04	1027.31	90.58	821.31	151.6	5458.95	6.576
Jiangsu	2017	85869.8	42700.5	7.03	66100	9210	13433	23092	10939	10739	62123	3	10621	35024	447999	32037	69.25	46.92	25553210	1141.57	394.68	37232.3	4533.18	376.473	17.5569	715.404	292.1	10621	0.345734	0.00833126	0.0466352	0.121753921504543	0.027502	5213	14306	19519	54095.6	26620	4070.64	3866.06	1047.25	105.37	862.43	246.02	5807.89	6.576
Jiangsu	2018	93207.6	46936.5	7.03	65996	9435	14057	23106	11838	9281	62186	3	11657.4	38096	811733	33254	73.93	49.15	34010261	1110.39	374.33	29402.6	3264.66	373.502	18.8884	444.06	317.99	11657.4	0.337116	0.0047642	0.0505711	0.111033242242196	0.0272781	5741	22577	28318	57720	25407.3	4052.63	4067.87	1073.12	113.23	881.47	247.11	6128.27	6.576
Jiangsu	2019	98656.8	50852.1	7.04	62652	9447	13540	20855	11144	10371	59066	3	12573.5	41400	599923	34796	78.63	51.6	33822779	1022.14	343.16	42466.2	4308.95	382.86	35.1294	403.858	372.77	12573.5	0.335727	0.00409356	0.0917553	0.101467706558679	0.0296472	3696	19025	22721	61240.9	24902	4953.14	4121.21	1085.87	132.85	887.19	159.03	6264.36	6.576
Jiangsu	2020	102808	53638.9	6.9	76368	12400	16961	24372	12994	14892	72372	3.2	13681.5	43390	531335	35747	82.33	53.5	35664421	696.69	235.71	62010.3	6494.37	410.216	44.6206	515.773	336.9	13681.5	0.338328	0.00501687	0.108774	0.104730613699479	0.0246244	4459	31366	35825	63506.8	24141.7	4485.53	4017.88	1104.53	106.68	900.78	160.37	6374	6.576
Jiangsu	2021	116364	59866.4	6.77	90085	15354	20382	27888	14843	19413	85678	2.5	14585.3	47498	98229	36448	85.34	54.86	40065894	838.03	285.09	75001.6	9860.87	442.606	53.1579	586.074	336.8	14585.3	0.399322	0.00503655	0.120102	0.131475530454546	0.0230918	6913	39234	46147	68968.4	24547.2	4403.65	4020	992.99	115.66	946.18	141.59	7101	6.576
Zhejiang	2007	18640	7547.9	5.57	45844	4874	14599	15389	5490	3727	43378	3.3	1806.79	15351	213773	15669	27.38	15.47	2655601	517.11	148.26	6910.63	892.314	73.2668	0.9166	177.4	31.38	1806.79	0.286709	0.00951717	0.0125104	0.129121938439271	0.0173678	217	990	1207	14762.3	13024.1	326.4	2248.73	447.09	49.48	874.4	227.29	2189.33	95.6169
Zhejiang	2008	21284.6	8698.6	5.62	45900	4889	14405	15581	5461	4148	43524	3.5	2208.58	17073	148007	15290	28.83	16.24	3193013	661.08	197.22	3170.76	406.187	80.593	1.6936	519.7	46.52	2208.58	0.29833	0.0244167	0.0210142	0.128104106116338	0.0210633	343	1431	1774	16253.3	13041	485.98	2287.35	475.36	54.91	898.63	219.86	2322.87	95.6169
Zhejiang	2009	22833.7	9816.7	5.59	45472	5035	14001	15624	5727	4335	43157	3.3	2653.35	18528	193574	29549	32.7	17.02	3696720	570.86	167.43	8284.25	1084.44	86.7448	2.1023	198	55.42	2653.35	0.293294	0.00867139	0.0242355	0.130903657047514	0.0208868	545	1967	2512	17699.9	13276	504.51	2505.8	508.62	62.9	897.23	289.53	2471.44	95.6169
Zhejiang	2010	27399.9	11936.1	5.54	46073	4517	13342	16410	5780	4941	43664	3.2	3207.88	21159	119568	29939	35.29	18.41	4291000	675.3	187.88	13218.7	1921.9	102.302	2.1089	333.7	82.07	3207.88	0.278217	0.0121789	0.0206145	0.145392075964145	0.0255839	589	3492	4081	19806.1	13949.9	443.09	2835.41	586.7	70.42	958.33	330.48	2820.93	95.6169
Zhejiang	2011	31854.8	14048.6	5.4	46674	3999	12682	17195	5833	5547	44170	3.1	3842.59	24195	178373	30515	37.42	19.48	5432085	973.43	270.05	10510.6	1641.41	112.681	2.9484	238.7	78.11	3842.59	0.277421	0.00749338	0.0261659	0.156168133355673	0.0203274	969	4520	5489	21588.7	14776	470	2939.77	647.76	74.75	958.44	370.29	3117	95.6169
Zhejiang	2012	34382.4	15731.1	5.52	45700	3998	11640	16056	6733	6473	43285	3	4161.88	27020	283023	30271	40.01	21.33	7835088	1161.61	319.3	11197.1	1450.5	119.712	5.0678	375.4	77.7	4161.88	0.274877	0.0109184	0.0423332	0.129542090742234	0.0186694	1310	5034	6344	23315.8	14374	451.42	2732.59	706.16	80.07	938.9	328.67	3210.55	95.6169
Zhejiang	2013	37334.6	17453.1	5.45	45376	4174	11329	15432	6428	7464	43066	3	4730.47	29775	576645	30063	42.71	23.01	9448966	1137.49	315.32	14884.4	2290.07	129.598	5.9088	390.4	98.14	4730.47	0.277207	0.0104568	0.0455932	0.153857296168023	0.0207464	1429	8097	9526	25227.7	14161.3	446.18	2853.65	706.14	92.15	946.63	328.49	3453.05	95.6169
Zhejiang	2014	40023.5	18716.2	5.51	45456	4374	12175	15978	5788	6510	43110	3	5159.57	32658	675944	30358	45.58	24.58	12200231	1156.97	338.22	21166.1	3209.74	133.771	7.7174	474.238	120.65	5159.57	0.292333	0.011849	0.057691	0.151645252994488	0.0233837	1572	7179	8751	27145	13824.4	465.07	2731.81	710.38	103.76	932.06	339.38	3506.39	95.6169
Zhejiang	2015	43507.7	21129.8	5.5	859773	96855	239672	284255	114841	118847	810517	2.9	6645.98	35537	586017	31137	49.1	27.25	15837295	1054.35	312.6	40700.1	5076.59	137.865	8.5938	439.726	167.89	6645.98	0.296486	0.0101069	0.062335	0.124731467699482	0.0252619	2004	9727	11731	29316.6	13826.1	427.59	2846.84	754.05	113.52	968.37	326.26	3554	95.6169
Zhejiang	2016	47254	23792.4	5.52	46831	5449	12079	15554	6890	6705	44145	2.9	6974.26	38529	601869	31546	52.36	28.99	21574175	895.56	271.05	40651.1	4893.49	145.529	8.6159	650.595	161.4	6974.26	0.30266	0.013768	0.0592041	0.120377859142258	0.0231422	2872	11092	13964	31544.6	13948.5	329.47	2667.35	796.92	127.4	881.91	381.29	3873.19	95.6169
Zhejiang	2017	52403.1	27222.5	5.56	46573	5812	11975	15863	6656	6850	43977	2.7	7530.32	42046	369011	31979	55.57	31.35	26367422	872.8	262.76	46781.7	6427.76	149.449	9.5048	452.944	190.15	7530.32	0.301054	0.00864346	0.0635989	0.137398972168817	0.0252513	2998	10734	13732	34005.1	14262	320.17	3038.65	858.97	147.81	831.97	398.32	4192.63	95.6169
Zhejiang	2018	58002.8	30718.8	5.58	47034	6108	11872	16079	6575	7005	44089	2.6	8629.53	45840	353080	32754	58.94	33.21	28705277	850.04	254.47	32833.1	5012.52	151.796	11.2369	307.85	194.75	8629.53	0.299362	0.0053075	0.0740265	0.1526669010968	0.0225679	3641	16820	20461	36419.5	14180.1	323.05	2769.88	862.2	163.65	761.97	304.08	4532.82	95.6169
Zhejiang	2019	62462	34075.8	5.52	45420	6374	11655	14586	7140	7028	42727	2.5	10053	49899	340650	34119	62.8	35.02	31384870	863.99	249.71	46671.4	6836.74	159.496	12.6244	276.484	269.55	10053	0.28902	0.00442643	0.0791518	0.146486686926923	0.0268128	2591	10804	13395	38896	13676.9	302.02	3472.3	789.2	176.37	730.48	303.79	4706.22	95.6169
Zhejiang	2020	64689.1	36161.3	5.71	57346	8094	14904	17843	8770	10150	54214	2.8	10082	52397	505097	34400	65.98	36.13	34155922	843.99	255	67042.8	10907	159.396	11.8545	381.534	220.59	10082	0.302136	0.00589796	0.0743714	0.162687474604526	0.0218796	4356	15001	19357	40296.3	13131.5	312.48	5082.69	834.57	145.77	703.26	456.38	4830	95.6169
Zhejiang	2021	73515.8	40118.1	5.9	69273	9815	18154	21100	10401	13272	65702	2.6	11014.6	57541	175538	35120	69.48	36.99	37371936	887.48	266.31	86261.9	16093.5	169.786	14.2567	499.225	203.56	11014.6	0.300438	0.00679072	0.0839687	0.186565723811487	0.0184809	5043	18032	23075	43721.5	15430	285.53	5636.97	878.65	155.23	698.76	260.63	5514	95.6169
Anhui	2007	7941.6	3453.5	6.4	56247	5908	16923	20393	5028	2054	52212	4.1	1243.83	6724	113853	8502	21.41	13.96	1530523	95.49	44.28	5081.57	2929.97	100.819	0.4629	82.4	37.65	1243.83	0.463713	0.0103757	0.00459138	0.576588211613001	0.0302694	49	193	242	6177.61	9783.74	809.7	451.08	114.91	11.34	259.16	13.24	768.7	139.377
Anhui	2008	9517.7	4010.1	6.6	55498	5963	16690	20657	5310	2063	51447	3.9	1647.13	7893	115341	7837	22.74	15.7	1962286	155.93	73.8	1957.93	1096.9	114.582	2.8656	139	54.74	1647.13	0.473289	0.0146044	0.0250092	0.560231228837875	0.0332336	55	204	259	6962.17	11377	851.22	426.34	127.37	11.02	309.63	15.6	858.87	139.377
Anhui	2009	10864.7	4563.4	6.6	54638	5545	15505	21334	5268	2360	50649	3.9	2141.92	8683	108282	24799	30.55	17.45	2322008	143.2	68.88	4713.88	2382.34	124.698	9.2977	139.2	59.27	2141.92	0.481006	0.0128121	0.0745619	0.505389175650823	0.0276714	94	310	404	7860.29	12666	856.28	454.13	140.4	13.23	329.14	14.26	952.3	139.377
Anhui	2010	13249.8	5253.2	5.95	52814	5444	14612	20964	5512	2789	48858	3.7	2587.61	9955	58895	22997	30.93	18.8	2692000	182.58	82.53	5878.76	2661.72	147.73	11.552	179.9	64.72	2587.61	0.452021	0.0135776	0.0781968	0.452768047736516	0.0250115	133	722	855	9007.89	13375.7	910.17	477.57	157.4	8.41	365.75	11.73	1077.91	139.377
Anhui	2011	16284.9	6227.8	5.91	50989	5342	13720	20595	5755	3218	47067	3.7	3302.99	11873	92793	22884	31.54	20.42	3199887	264.02	110.15	4717.02	2010.92	164.03	12.9407	267.5	81.96	3302.99	0.417203	0.0164263	0.0788921	0.426311767265426	0.0248139	234	1336	1570	10224	14538	948.12	484.13	176.16	9.09	416.69	11.31	1221	139.377
Anhui	2012	18341.7	7075.2	6.14	49963	5155	13071	18814	5733	4721	46039	3.7	3961.01	13593	127350	23275	33.48	22.23	4066624	362.77	139.15	4880.89	2136.06	178.646	17.5526	330.2	95.52	3961.01	0.383576	0.0180027	0.0982534	0.437637889749662	0.0241151	357	1611	1968	11461.1	14704	996.44	421.38	250.64	10.77	578.31	11.08	1361.1	139.377
Anhui	2013	20584	8177.4	6.06	49765	5241	13022	18937	6191	4186	45731	3.4	4349.69	15154	413195	24645	35.38	23.6	4490755	383.96	147.75	4946.18	1788.32	191.619	18.662	506	108.42	4349.69	0.384806	0.0245822	0.0973911	0.361556335782498	0.0249259	496	2616	3112	12653	15665.1	1049.41	551.67	319.33	9.46	626.32	9.8	1528.07	139.377
Anhui	2014	22519.7	9242.1	5.89	50201	5231	12497	18727	6948	4862	46366	3.2	4664.1	16796	176220	24824	36.57	25.2	5199287	429.89	153.07	7501.22	2700.04	202.709	18.75	428.745	104.76	4664.1	0.356068	0.0190386	0.092497	0.359946437117177	0.0224609	536	2781	3317	13817.1	15787	1064.73	749.22	352.68	10.56	663.02	10.25	1585.18	139.377
Anhui	2015	23831.2	10616.8	5.94	955845	106895	245444	352751	122498	103688	884086	3.1	5239.01	18363	179450	24853	37.74	26.74	6054987	429.47	143.61	11252.6	2962.17	208.009	19.5194	439.738	124.83	5239.01	0.334389	0.0184522	0.0938394	0.263241928713503	0.023827	769	3473	4242	15019.2	15673.5	1164.77	690.59	456.6	14.08	611.8	13.44	1640	139.377
Anhui	2016	26307.7	12300.5	5.96	52056	5969	13091	20802	6226	4515	48183	3.2	5522.95	19998	415486	24385	38.82	28.17	6730841	397.58	125.37	10829.6	2587.96	213.703	21.9646	498.24	133.64	5522.95	0.315333	0.018939	0.102781	0.238971636526041	0.0241972	1406	3991	5397	16325.8	15706.2	1164.64	539.21	509.87	15.98	622.69	21.21	1794.98	139.377
Anhui	2017	29676.2	14412.7	5.9	51658	6713	13465	19196	6854	4515	47418	2.9	6203.81	21863	258955	24491	40.75	30.57	7846378	389.03	124.72	11699.1	3294.66	224.142	24.2121	504.999	198.64	6203.81	0.320592	0.017017	0.108021	0.281617012300623	0.032019	1427	3879	5306	17713.5	16082.2	1048.94	751.59	574.66	15.53	631.56	22.81	1921.48	139.377
Anhui	2018	34010.9	17278.5	5.96	51812	6840	12839	18258	7417	5867	47823	2.8	6572.15	23984	199045	24925	42.7	32.81	17326750	380.47	124.05	8744.91	2999.37	225.366	26.3294	340.99	209.32	6572.15	0.326044	0.0100259	0.116829	0.342985030559933	0.0318495	1727	5851	7578	19130.6	16673.1	1104.44	728.34	626.42	15.48	653.4	22.14	2135.07	139.377
Anhui	2019	36845.5	18959.5	6.04	49562	6923	12452	17813	6707	5589	45814	2.6	7392.22	26415	270492	26435	45.46	34.74	12989124	346.78	134.26	14362.2	4557.14	236.539	27.0737	336.713	312.12	7392.22	0.387162	0.0091385	0.114457	0.317299991536606	0.0422228	1122	4040	5162	20565.4	16699.7	1161.43	658.92	655.95	16.59	689.1	21.49	2300.68	139.377
Anhui	2020	38061.5	19660.1	7.02	57153	8460	14876	19038	7775	8008	53142	2.8	7473.59	28103	243546	29391	50.32	40.78	13642257	341.18	143.15	20318.5	4614.45	252.542	33.34	322.507	190.83	7473.59	0.419573	0.00847332	0.132018	0.227106325088934	0.0255339	1701	6193	7894	21326.3	16887	1321	711.03	689.7	11.65	649.37	20.22	2428	139.377
Anhui	2021	42959.2	21985.4	8	64744	9997	17299	20264	8843	10428	60469	2.5	7591.05	30904	165279	29554	51.94	41.1	14695981	345.26	141.91	23118.1	5554.26	280.293	43.62	455.814	199.45	7591.05	0.432339	0.0106104	0.155623	0.240255816826339	0.0262744	2164	8390	10554	23096.4	18897.7	1362.69	752.66	698.65	12.37	722.77	22.65	2715	139.377
Fujian	2007	9325.6	3852.6	5.9	32754	3301	11328	10268	4132	1741	30699	3.9	910.64	10138	138007	4556	11.35	7.96	1229726	115.08	53.29	5063.04	756.674	67.0948	0.5361	78	9.7	910.64	0.463069	0.00836407	0.00799019	0.149450442531532	0.0106518	34	240	274	8195.39	6117.15	356.02	352.33	264.17	49.09	467.13	124.94	1000.33	71.3957
Fujian	2008	10931.8	4448.7	5.9	32484	3247	11161	10414	3925	1774	30264	3.9	1137.72	11785	155763	4478	12.42	9.2	1438096	166.78	81.68	2443.23	919.416	73.1595	0.7063	83.1	14.03	1137.72	0.489747	0.00760168	0.00965424	0.376311879333446	0.0123317	56	324	380	9260.79	6596	368.04	310.96	250.48	51.95	433.08	142.32	1149.77	71.3957
Fujian	2009	12418.1	5180.2	6	32097	3220	10092	10122	4191	2918	29789	3.9	1411.82	12985	128692	26613	18.49	10.43	1715168	159.15	75.57	5989.55	2056.74	77.6155	1.2417	87.2	33.83	1411.82	0.474835	0.00702201	0.0159981	0.343388511484087	0.023962	100	502	602	10399.9	7109	653.08	706.01	263.64	50.96	413.09	165.83	1215.51	71.3957
Fujian	2010	15002.5	6027.4	5.16	31940	2829	9752	10582	4080	3250	29664	3.8	1695.09	14566	153296	27017	19.95	11.3	1877000	185.54	92.44	6799.57	2009.44	89.939	1.6792	129.7	39.79	1695.09	0.498221	0.00864523	0.0186704	0.295524935512226	0.0234737	141	919	1060	11845.4	7026.24	684.54	1141.74	333.2	56.5	510.57	182.75	1315.09	71.3957
Fujian	2011	17917.7	7109	5.2	31783	2438	9413	11043	3969	3583	29539	3.7	2198.18	16909	142599	27147	21.76	12.42	2298849	272.84	120.4	5523.82	1449.39	102.503	2.4266	198.4	37.95	2198.18	0.441284	0.0110728	0.0236734	0.262389599352608	0.0172643	248	1285	1533	13302.4	8714	728.65	963	374.01	64.39	531.36	189.66	1520	71.3957
Fujian	2012	20190.7	8034.8	5.73	31273	2687	9231	11267	4565	2262	28931	3.6	2607.5	19141	237635	27276	23.68	13.93	2733312	335.14	145.8	6538.13	1528.26	111.942	3.0752	222.5	48.6	2607.5	0.435042	0.0110199	0.0274715	0.233745071989407	0.0186385	366	1201	1567	14818.9	8485	650	1104.55	397.62	74.36	516.39	186.3	1579.51	71.3957
Fujian	2013	22503.8	8953.2	6.01	31148	2543	8746	11293	4443	2554	28714	3.6	3068.8	21218	383964	28175	26.18	15.61	3386614	369.66	162.92	6500.91	1073.15	119.659	3.5869	282.9	58.6	3068.8	0.440729	0.0125712	0.029976	0.165076931784822	0.0190954	419	1916	2335	16449	8078.64	655.38	1007.11	409.56	85.41	521.6	182.94	1700.73	71.3957
Fujian	2014	24942.1	9921.2	6.2	31409	2383	8745	10598	4294	3366	28801	3.5	3306.7	23331	423817	28030	27.36	16.48	3789076	403.63	180.65	10640	1719.53	130.763	4.1651	193.381	61.8	3306.7	0.447563	0.00775321	0.0318522	0.161610306235036	0.0186893	404	1859	2263	18077.4	8198.3	674.69	2044.45	440.45	97.33	515.59	189.36	1855.79	71.3957
Fujian	2015	26819.5	11150.9	6.1	596224	53694	160778	189992	86095	70991	546001	3.7	4001.58	25404	446910	27921	28.13	17.3	4339616	421.71	193.96	16099.2	2062.44	135.858	4.4397	229.738	95.57	4001.58	0.459937	0.00856609	0.032679	0.128108347131767	0.0238831	574	3017	3591	19704.4	7659.95	625.6	2164.85	465.09	111.81	445.3	174.86	1852	71.3957
Fujian	2016	29609.4	12780.6	6.2	32474	3231	9407	10337	4570	3421	29688	3.9	4275.4	27608	226267	27656	28.82	17.48	5860360	391.72	179.54	15039.5	2441.45	147.449	4.4207	189.642	130.35	4275.4	0.458338	0.0064048	0.0299813	0.162335784498897	0.0304884	861	4627	5488	21359.6	6826.5	608.65	2089.38	494.76	124.22	429.53	178.23	1968.58	71.3957
Fujian	2017	33842.4	15337.3	6.2	32221	3069	8309	10165	4642	4418	29305	3.9	4684.15	30048	147394	27217	30.06	18.24	6664733	397.18	176.1	17203.4	3060.84	152.7	4.9417	224.372	120.65	4684.15	0.443376	0.00662992	0.0323621	0.177921069225249	0.0257571	1041	4056	5097	23089.7	7426.08	660.1	2083.69	531.87	140.86	433.74	154.09	2112.72	71.3957
Fujian	2018	38687.8	17461	6.2	32309	3065	8177	10642	4863	3965	29725	3.7	4832.69	32644	164162	27590	31.85	19.25	7246301	402.64	172.65	14630.2	2304.38	165.345	5.602	225.49	124.04	4832.69	0.428795	0.00582845	0.0338807	0.157508975689069	0.0256669	1218	7488	8706	25006.2	8558.85	781.86	2144.17	547.86	165.3	438.9	176.13	2313.82	71.3957
Fujian	2019	42326.6	19665.6	6.1	30869	3086	8136	10657	4501	3191	28469	3.5	5077.93	35616	127645	27788	33.43	20.22	7821576	394.85	177.47	19432.6	3000.27	177.477	6.0823	190.561	179.55	5077.93	0.449462	0.00450217	0.0342709	0.154393627561486	0.0353589	731	4316	5047	26906.6	8718.32	871.35	2559.36	562.43	171.78	453.58	180.18	2402.34	71.3957
Fujian	2020	43608.6	20709.3	6.19	37610	4102	10267	12046	5622	5234	34906	3.8	5216.1	37202	175766	28105	35.1	21.68	8883211	350.04	167.95	31727.6	5412.04	181.818	7.1726	260.58	156.42	5216.1	0.479802	0.00597543	0.0394494	0.170578548820126	0.0299879	905	7293	8198	27767.6	8960.56	878.05	2528.74	530.9	123.51	406.41	163.18	2483	71.3957
Fujian	2021	48810.4	23046.3	6.28	44352	5117	12398	13434	6744	7278	41344	3.3	5204.72	40659	120401	28693	36.61	22.38	9272389	354.6	178.51	39641.6	6236.87	190.602	8.5941	375.194	139.97	5204.72	0.444565	0.00768676	0.0450892	0.157331345947756	0.0268929	1095	6340	7435	29989	9946.32	858.85	2839.74	540.19	117.24	429.63	189.03	2837	71.3957
Jiangxi	2007	5777.6	1958.7	5.99	39945	3574	13306	12901	5261	2638	36534	3.4	905.06	7097	82688	9456	15.32	9.49	1051462	57.12	35.6	3434.01	2158.32	62.3057	0.5907	45.5	13.88	905.06	0.623249	0.00787524	0.00948068	0.628514127383909	0.015336	15	102	117	4417.2	5169.99	597.65	396.47	70.61	7.8	295.27	20.95	516.09	488.497
Jiangxi	2008	6934.2	2400.9	6.01	39623	3322	13056	13147	5382	2309	36120	3.4	1210.07	8208	50665	8229	16.85	10.52	1303865	88.8	51.59	966.944	480.72	69.8347	0.9082	39.2	31.84	1210.07	0.580968	0.00565314	0.013005	0.497154522209531	0.0263125	20	133	153	5000.27	5267	581.4	411	75.68	8.01	288.47	26.98	546.77	488.497
Jiangxi	2009	7630	2685.2	5.98	39186	3165	11817	13650	5937	2447	35686	3.4	1562.37	9094	39540	34005	22.35	11.54	1600834	78.2	45.13	2955.54	1670.3	73.6073	2.0087	70.4	43.14	1562.37	0.57711	0.00922674	0.0272894	0.565141047410551	0.0276119	42	177	219	5655.31	5356	710.41	451.68	77.21	7.65	293.17	22.04	609.22	488.497
Jiangxi	2010	9383.2	3152.5	6.06	38767	3044	11190	14035	5960	2492	35328	3.3	1923.26	10217	63775	34068	23.09	12.46	1930000	93.39	57.78	3929.29	2189.49	81.0677	2.747	156.5	49.14	1923.26	0.618696	0.0166787	0.0338853	0.557222074644449	0.0255504	43	272	315	6447.05	6246.24	772.61	469.92	155.23	8.5	368.75	23.67	700.51	488.497
Jiangxi	2011	11584.5	3926	5.98	38348	2923	10562	14420	5982	2536	34969	3	2534.6	11870	66235	39154	24.46	13.56	2333550	133.06	82.23	2472.92	1227.07	93.1173	4.9092	241.2	43.76	2534.6	0.617992	0.0208209	0.0527206	0.496204840644601	0.0172651	70	369	439	7252.94	6988	872.32	432.77	182.76	9.05	392.54	1466.6	835	488.497
Jiangxi	2012	12807.7	4475.2	6.14	37580	3040	10233	13805	6114	2846	34348	3	3019.22	13567	39478	39509	25.96	16.37	2969665	162.36	102.38	2503.33	1327.6	102.074	6.2277	316.1	66.91	3019.22	0.630574	0.0246805	0.0610113	0.530332406891742	0.0221614	123	383	506	8050.76	6802	878.66	508.22	198.42	9.51	416.65	29.85	867.67	488.497
Jiangxi	2013	14300.2	5097.7	6.28	37321	3360	9105	13419	7546	3228	34378	3.2	3470.3	15100	155192	38902	26.98	17.43	3522115	181.28	106.9	2572.94	1097.53	109.472	6.6192	239.6	74.17	3470.3	0.589695	0.016755	0.060465	0.4265670673924	0.0213728	130	607	737	8863.89	7254.69	854.93	520.28	236.92	1.7	526.48	31.47	947.11	488.497
Jiangxi	2014	15667.8	5802.3	6.26	37486	3464	10003	14194	6040	2801	34372	3.3	3882.7	16734	123466	38873	28.08	18.67	4445509	198.63	115.63	3522.67	1533.67	117.083	7.3846	231.205	68.13	3882.7	0.582138	0.0147567	0.0630717	0.435370839553496	0.0175471	132	697	829	9723.68	7477.31	871.13	472.24	251.8	2.13	526.52	15.8	1018.52	488.497
Jiangxi	2015	16780.9	6698.8	6.24	710552	64388	195947	252488	102460	68863	651438	3.4	4412.55	18437	147833	38557	29.16	19.78	5370946	186.15	98.92	5607.89	1695.5	136.185	7.7275	235.458	87.43	4412.55	0.531399	0.0140313	0.0567427	0.302341247813758	0.0198139	142	1180	1322	10608.5	7658.74	891.7	555.96	284	10.12	537.51	17.59	1087	488.497
Jiangxi	2016	18388.6	7862	6.16	38576	3702	10875	13502	6011	3177	35394	3.4	4617.4	20110	104485	38272	30.17	20.91	6681839	174.56	86.93	5418.89	1763.54	143.531	8.1105	313.315	117.88	4617.4	0.497995	0.0170386	0.0565071	0.325442607655341	0.0255295	266	1716	1982	11563.3	7533.19	839.82	725.75	313.63	12.48	546.71	15.05	1182.5	488.497
Jiangxi	2017	20210.8	8930.9	6.08	38163	3723	10917	13316	6204	2954	35029	3.3	5111.47	22031	106395	37791	31.78	23.4	8626246	190.18	93.03	5233.05	2368.45	148.929	10.3038	315.546	143.4	5111.47	0.489168	0.0156127	0.069186	0.452594922674108	0.0280546	285	1903	2188	12580.9	7671.45	862.33	699.38	351.52	15.82	556.6	11.95	1293.98	488.497
Jiangxi	2018	22716.5	10758	6.06	38080	3707	10304	13705	6114	3490	35213	3.4	5667.52	24080	205246	36545	32.58	24.95	10039767	205.79	99.09	3620.99	1658	154.922	14.2788	305.12	162.55	5667.52	0.48151	0.0134316	0.0921677	0.457886294600392	0.028681	377	3438	3815	13675.4	7877.77	918.13	768	374.5	17.93	588.21	11.74	1428.77	488.497
Jiangxi	2019	24667.3	11789.3	6.03	36318	3686	9674	12580	6143	4085	33644	2.9	6386.8	26262	201243	37029	34.83	26.71	10839147	201.78	81.2	4760.18	2154.08	162.425	16.2345	346.227	194.28	6386.8	0.402418	0.0140359	0.0999506	0.45252114161412	0.030419	245	2491	2736	14769.4	7995.94	939.44	787.96	405.37	19.32	598.82	12.25	1535.7	488.497
Jiangxi	2020	25782	12430.2	6.37	42082	4811	11202	14418	6900	5374	39158	3.2	6674.08	28017	93009	36716	36.78	28.58	11728376	206.63	86.92	7340.42	3430.19	168.988	20.6329	293.813	218.27	6674.08	0.420655	0.011396	0.122097	0.467301123215879	0.0327041	407	3227	3634	15330.7	7976.57	961.92	702.48	387.3	14.19	532.68	9.74	1627	488.497
Jiangxi	2021	29619.7	14102.2	6.71	47847	5936	12730	16257	7658	6664	44671	2.8	6778.87	30610	87284	36764	38.17	30.73	12764157	205.06	89.94	9728.58	4936.96	179.631	27.3419	406.202	229.59	6778.87	0.625626	0.0137139	0.152211	0.50746930518025	0.0338685	598	4174	4772	16679.8	7017.81	942.79	667.23	416.93	17.35	436.67	10.99	1863	488.497
Shandong	2007	22718.1	7737.6	6.11	85696	8350	22941	35648	10747	4652	80466	3.2	2261.85	9085	673420	15270	40.19	27.88	4439376	526.82	251.74	9934.86	4091.41	258.946	0.8747	320.8	33.94	2261.85	0.477848	0.0141209	0.00337792	0.411823432671308	0.0150054	160	968	1128	20229.3	31702.8	2593.44	4075.67	572.79	32.02	1286.94	367.24	2596.05	272.73
Shandong	2008	27106.2	9318.5	6.16	84970	8285	22367	35484	11468	4369	79888	3.7	2704.66	10411	844159	14973	43.8	31.3	5298646	642.59	279.84	4201.56	1540.62	286.329	3.1218	432.2	58.6	2704.66	0.435488	0.0159447	0.0109028	0.366677439918181	0.0216663	205	1369	1574	22656.8	34390	2611.9	4626.97	588.59	30.73	1257.74	355.43	2726.98	272.73
Shandong	2009	29540.8	10544.9	6.08	83867	8171	21705	35933	10402	4728	78686	3.4	3267.67	11398	515832	63885	60.21	34.71	6216727	640.12	266.79	9799.01	3814.22	317.005	3.8424	459.5	76.17	3267.67	0.416781	0.0155548	0.012121	0.389245308131119	0.0233102	305	1577	1882	25421	34795	2922.57	5142.9	640.91	35.41	1334.11	404.87	2941.07	272.73
Shandong	2010	33922.5	12778.1	6.26	83102	8512	20654	34751	10914	5806	77798	3.4	4145.03	12922	456759	66967	64.59	38.23	7482000	717.4	310.2	12628.2	4401.76	358.842	2.1745	483.9	112.93	4145.03	0.432395	0.0142649	0.00605976	0.348567035490465	0.0272447	411	2585	2996	28547.7	37327.9	3067.58	5593.4	802.4	38.61	1448.12	1286.77	3298.46	272.73
Shandong	2011	39064.9	15370.3	6.4	82336	8854	19602	33569	11427	6885	76910	3.4	5002.07	15077	624466	68275	68.96	41.61	8868517	949.01	403.77	10029.9	3467.25	373.704	2.8327	614.1	113.95	5002.07	0.425464	0.01572	0.00758007	0.345690660265708	0.0227806	636	3378	4014	31659.4	38921	3314.77	5826.37	806.41	39.66	1664.29	41.83	3635	272.73
Shandong	2012	42957.3	17634.4	6.95	80810	8496	19465	32127	11530	7367	75422	3.3	5904.52	17127	670633	68840	73.89	47.38	10590294	1252.88	505.86	9970.8	3592.11	382.919	8.0707	739.1	154.42	5904.52	0.403758	0.0172055	0.0210768	0.360262915905978	0.0261528	870	3440	4310	34762.1	40233	3506.05	6271.5	811.58	77.08	1814.34	1695.2	3794.55	272.73
Shandong	2013	47344.3	20274.3	6.4	80331	8822	18912	32094	12514	7445	75252	3.2	6688.8	19008	843493	75426	81.93	48.97	12705389	1337.3	525.88	10732.8	2818.49	433.577	9.3371	848	212.81	6688.8	0.39324	0.0179113	0.021535	0.262604959190435	0.0318159	1187	4567	5754	38099.2	37683.4	3680.29	6766.01	705.41	4.5	1262.92	2139.16	4083.12	272.73
Shandong	2014	50774.8	22524	6.84	80788	9267	17650	31654	14062	7415	75500	3.3	7177.31	20864	1416464	77012	83.85	50.06	15576534	1459.8	578.15	13573.9	4077.69	455.61	8.3574	823.802	166.67	7177.31	0.396047	0.0162246	0.0183433	0.300407280934347	0.0232218	1219	4600	5819	41413.9	39561.7	3761.51	7815.9	705.32	4.57	1264.62	2472.46	4223.49	272.73
Shandong	2015	55288.8	25571.1	6.67	1530763	178471	345693	569311	232188	179857	1423779	3.4	8250.01	22703	945934	77259	85.57	51.94	18451561	1482.71	584.13	19958.7	5151.25	466.261	16.5292	693.22	217.08	8250.01	0.393961	0.0125382	0.0354506	0.25809575532537	0.0263127	1633	6079	7712	44727	43515.9	3813.46	8607.02	636.19	98.5	1191.85	3247.01	5117	272.73
Shandong	2016	58762.5	28367.2	7.05	83464	9725	18766	30835	13025	9499	77354	3.5	8755.21	24685	1264063	76997	87.41	54.1	20902553	1400.94	521.88	20751.5	5709.29	438.751	18.6491	780.786	239.28	8755.21	0.372521	0.0132872	0.042505	0.275126554827211	0.02733	2545	7610	10155	48126.2	42160.4	3718.36	10203.4	654.21	115.23	1197.86	4511.2	5390.75	272.73
Shandong	2017	63012.1	31253.8	7.4	82502	10672	18637	29957	12577	10084	76033	3.4	9258.4	26930	1130995	79050	91.79	58.48	23586720	1344.54	563.77	22394	6827.05	440.323	22.0304	948.758	236.84	9258.4	0.419303	0.0150568	0.0500323	0.304860502619058	0.0255811	2529	7979	10508	51687.5	42003.6	3333.6	11487.2	655.99	113.01	1320.78	4686.43	5430.16	272.73
Shandong	2018	66648.9	34174.7	7.18	82408	12495	19162	29000	12572	9700	75785	3.4	10101	29205	675118	81470	96.14	60.85	26171135	1288.14	605.64	15969.4	5048.3	467.826	26.4105	527.85	287.2	10101	0.470166	0.00791986	0.0564537	0.31612233946013	0.0284329	2769	10946	13715	54943.9	42319.5	3509.52	13035.5	690.08	120.27	1273.74	2376.4	5916.77	272.73
Shandong	2019	70540.5	37251.7	7.5	78318	12402	18229	26721	12009	9644	71976	3.3	10739.8	31597	954348	83616	100.06	62.97	28726906	1097.01	552.31	23961.8	7072.2	491.443	33.5758	438.402	306.5	10739.8	0.503469	0.00621489	0.0683208	0.295144600041532	0.0285388	1829	8116	9945	57965.8	43133	3619.44	13632.1	707.02	125.92	1335.92	2096.32	6218.72	272.73
Shandong	2020	72798.2	38977.2	7.43	93015	14777	21898	31966	13642	13536	86048	3.1	11233.5	32886	519487	84872	102.79	64.69	31620949	977.32	538.62	35306.4	9872.09	516.836	41.2706	534.073	291.54	11233.5	0.551119	0.00733635	0.0798523	0.2796122583378	0.0259527	2448	13928	16376	59994.6	38790.3	4775.91	14709	673.58	100.8	1179.73	2260.34	6940	272.73
Shandong	2021	83095.9	43879.7	7.36	107712	17152	25568	37212	15276	17427	100121	2.9	11713.2	35705	376918	85715	105.57	67.39	34832482	1029.15	551.58	42693	14224.6	581.456	52.6846	775.194	266.79	11713.2	0.370701	0.00932891	0.0906081	0.333182652428534	0.0227769	3459	19331	22790	64974.1	39997.2	4387.77	14875.6	738.35	103.38	1318.37	1790.56	7383	272.73
Henan	2007	14824.5	4763.8	6.32	86460	6546	21676	38945	10219	3237	80045	3.4	1870.61	6493	338132	11888	38.48	23.95	2372364	214.16	110.5	3333.99	1845.4	224.865	0.682	114.4	60.92	1870.61	0.515969	0.00771696	0.00303294	0.55351193649444	0.0325669	43	397	440	11335.3	23171	1437.05	713.83	210.9	17.03	460.51	62.78	1864.14	527.186
Henan	2008	17735.9	5446.7	6.45	84906	6643	19928	38750	10565	3703	78498	3.4	2281.61	7637	246110	11683	39.61	27.1	2968913	261.74	138.07	1266.76	483.195	254.777	3.7548	109.9	75.85	2281.61	0.527508	0.00619647	0.0147376	0.381442606278517	0.0332441	68	557	625	12706.9	23868	1488.98	704.22	191.75	16.5	543.45	46.08	2092.63	527.186
Henan	2009	19181	6190.8	6.46	83974	7460	19769	38264	10389	4006	77706	3.5	2905.76	8426	154242	75722	57.28	30.24	3635524	289.55	148.88	3167.92	1564.68	281.118	5.3024	121.3	92.98	2905.76	0.514177	0.00632397	0.0188618	0.493913421173463	0.0319985	128	735	863	14091.9	24445	1441.74	785.82	196.36	25.63	526.18	25.93	2275.19	527.186
Henan	2010	22655	7354.4	6.57	82091	7258	19480	35675	10874	4809	75560	3.4	3416.14	9520	125120	75741	59.11	32.76	4203000	334.43	178.56	4379.06	1647.04	350.407	1.788	132.2	96.38	3416.14	0.533923	0.00583536	0.00510264	0.376116305639441	0.0282131	143	1153	1296	15853.4	26050	1743.44	835.07	297.49	30.64	561.22	18.34	2353.96	527.186
Henan	2011	26318.7	8947.8	6.62	80208	7057	19191	33086	11359	5612	73413	3.4	4248.82	11206	213728	76128	62.35	34.96	5062942	500.03	251.98	3462.69	1388.88	355.325	4.2812	163.3	95.6	4248.82	0.50393	0.00620471	0.0120487	0.401097739743268	0.0225004	262	1513	1775	17740	28374	2052.63	874.63	358.53	49.64	663.34	41.83	2823	527.186
Henan	2012	28961.9	10342.2	6.71	78483	6923	17865	34963	10457	4798	72042	3.1	5006.4	12772	148347	69258	65.26	39.4	6120430	582.61	303.51	4129.09	1676.55	389.746	12.1259	209.5	109.45	5006.4	0.520949	0.00723364	0.0311123	0.406034290650856	0.021862	360	1360	1720	19531.7	25240	2221.93	1010.02	426.92	53.39	738.19	13.16	2926.2	527.186
Henan	2013	31632.5	11809.9	6.76	77688	6935	18142	32606	10877	5757	71151	3.1	5582.31	14204	439720	71464	71.63	42.98	7115014	619.7	315.87	4534.25	1323.12	412.625	15.466	288.1	111.92	5582.31	0.509714	0.00910772	0.037482	0.291806624909696	0.020049	390	2085	2475	21289.6	25058.1	1817.47	963.57	556.92	46.07	777.59	33.89	2899.18	527.186
Henan	2014	34574.8	13446.9	7.02	77873	6821	18146	30610	11546	7380	71223	3	6028.69	15695	554592	71154	74.51	45.93	8307312	683.15	340.77	5659.18	1766.81	439.917	11.3916	295.107	119.95	6028.69	0.498822	0.00853533	0.0258949	0.312202827019399	0.0198965	444	2219	2663	23184.4	24249.9	2700.94	845.17	529.82	50.5	800.47	49.3	2919.57	527.186
Henan	2015	37084.1	15120.7	7.05	1476154	145415	350004	579625	227753	118304	1353044	3	6799.35	17125	330143	71394	77.11	48.96	9610137	700.5	329.19	8697.03	2893.33	450.371	17.4066	295.817	177.77	6799.35	0.469936	0.00797693	0.0386495	0.332680153319265	0.0261451	563	2832	3395	25108.7	24253.7	1414.15	606.37	682.1	67.76	862.41	39.03	2880	527.186
Henan	2016	40249.3	17198.8	7.11	80140	8075	17933	32979	12638	5870	73743	3	7453.74	18443	651538	71271	79.65	52.15	10921863	695.01	310.35	8430.51	2765	445.929	27.9131	359.758	195.72	7453.74	0.44654	0.00893825	0.0625953	0.32797561342928	0.026258	810	3357	4167	27142.5	23662.3	1341.97	685.33	700.29	74	928.12	38.66	2989.15	527.186
Henan	2017	44824.9	19745.3	6.97	79005	8567	17886	31332	13295	6290	72645	2.8	8215.52	20170	504559	71089	82.76	55.9	14717982	678.65	310.68	9580.15	3563.02	455.268	34.4135	641.261	241.65	8215.52	0.457791	0.0143059	0.0755895	0.371916535688578	0.0294138	938	3862	4800	29259.6	22976.1	1233.39	650.45	740.64	72.36	972.82	27.91	3166.17	527.186
Henan	2018	49935.9	23586.2	6.8	78679	8698	17390	31821	12396	6766	72177	3	9217.73	21964	338292	71351	86.32	60.85	18160256	662.28	310.99	6960.53	2046.2	497.368	45.6724	422.89	358.7	9217.73	0.469575	0.00846866	0.0918281	0.293971668615855	0.0389141	1055	7031	8086	31483.3	22332.8	1423.42	828.75	761.76	81.89	993.8	31.68	3417.68	527.186
Henan	2019	53717.8	26046.5	6.84	75087	8711	16578	28920	12716	7433	69188	3.2	10163.9	23903	424762	70734	88.78	64.01	19309690	666.15	321.88	10091	2556.09	540.859	48.2265	483.457	352.29	10163.9	0.483194	0.00899994	0.0891664	0.253304997164927	0.0346608	534	5162	5696	33687.1	20045.5	1431.96	799.61	769.77	92.65	1007.54	9.77	3364.17	527.186
Henan	2020	54259.4	26684.5	7.1	89883	11678	21072	33478	14842	10524	83311	3.2	10372.7	24810	144548	74644	94.05	66.72	19500135	569.92	291.52	15137	3877.77	624.484	55.8718	534.788	272.63	10372.7	0.51151	0.00985614	0.0894688	0.256177553993874	0.0262835	806	7006	7812	34057.7	20004.9	1481.35	890.73	762.26	95.14	1026.1	4.91	3392	527.186
Henan	2021	58887.4	28934.9	7.36	104679	14644	25565	38035	16967	13615	97434	3.4	9784.29	26811	75012	78536	96.96	72.13	21148695	559.07	292.54	16064.6	5046.44	656.483	63.3638	644.962	210.41	9784.29	0.438235	0.0109525	0.0965201	0.314133577962765	0.0215049	1128	9366	10494	36203.3	22421.8	1582.19	922.74	775.89	89.78	1121.34	6.8	3647	527.186
Hubei	2007	9451.4	3991.1	5.96	52408	5179	14433	19226	7866	4057	49735	4.2	1277.33	7430	188634	11093	27.82	15.06	2434833	114.14	61.71	3356.97	637.39	114.731	1.0501	64.3	28.05	1277.33	0.540652	0.00680322	0.00915273	0.189870932226797	0.0219599	122	389	511	7406.65	10534.6	820	910	551.91	35.98	609.42	123.54	1009.23	450.507
Hubei	2008	11497.5	4715.2	6.5	51697	5237	14376	19150	7882	3965	49099	4.2	1650.28	8643	161453	10305	28.48	16.89	2948893	189.73	124.1	1299.73	255.851	138.521	5.0102	90.1	40.92	1650.28	0.654087	0.00783649	0.0361693	0.196849466858568	0.0247958	183	518	701	8399.14	10196	952.27	884.26	624.23	49.7	613.49	106.97	1076.24	450.507
Hubei	2009	13192.1	5439.3	6	50862	5175	13274	19438	7841	3662	47978	4.2	2090.92	9496	281332	32790	33.71	18.72	3505858	194.34	120.44	3294.83	571.06	149.091	5.1359	150.6	74.15	2090.92	0.619739	0.0114159	0.034448	0.173320265005088	0.0354629	230	671	901	9533.02	11100	910.76	946.6	559.5	47.43	790.67	108.88	1183.04	450.507
Hubei	2010	16226.9	6435.5	6.02	50026	5074	12212	19161	7976	4422	47040	4.2	2501.4	11069	277416	34269	34.95	20.04	4198000	263.03	162.83	4279.5	839.108	188.322	5.0463	146.8	96.31	2501.4	0.619055	0.00904671	0.0267961	0.196075982338189	0.0385024	246	1046	1292	10943.9	13470.1	1120.83	1033.86	457.8	40.41	648.96	92.01	1330.44	450.507
Hubei	2011	19942.5	7707.1	6.01	49190	4974	11150	18884	8111	5181	46101	4.1	3214.74	12941	92873	35625	36.52	22.4	5233853	337.82	206.41	3119.52	598.859	224.455	5.3559	259.8	101.11	3214.74	0.611006	0.0130275	0.0238618	0.191971499451136	0.031452	419	1219	1638	12454.2	15805	1172.72	1026.23	497.81	46.75	698.07	97.34	1573	450.507
Hubei	2012	22590.9	8763.5	6.12	48219	5189	10585	17468	8844	5514	45109	3.8	3759.79	14809	148964	35240	38.64	25.3	6477541	412.76	236.4	3471.88	727.323	241.635	6.4707	285.5	95.63	3759.79	0.57273	0.0126378	0.0267788	0.20948975107416	0.0254349	540	1168	1708	13861.5	15799	1113.85	947.74	566.71	53.26	732.07	104.29	1642.74	450.507
Hubei	2013	25378	10648	6.15	47860	4741	10067	16684	10032	5304	44496	3.5	4371.65	16472	251745	35631	41.12	28.82	7980203	457.65	240.79	4564.83	709.745	258.515	6.8339	252.7	109.72	4371.65	0.526144	0.00995744	0.0264352	0.155481393000236	0.0250981	613	1910	2523	15261.5	12166.7	1114.39	1176.72	616.05	63.77	805.41	118.84	1629.75	450.507
Hubei	2014	28242.1	12232.6	6.96	47997	4922	11160	16854	8894	5107	44681	3.1	4934.15	18283	262884	36077	43.82	31.75	9505564	490.65	253.87	6593.72	1183.81	265.116	6.6745	316.48	103.78	4934.15	0.517416	0.011206	0.0251758	0.179536508426212	0.021033	722	1908	2630	16741.9	11887.8	1124.4	1290.87	660.05	66.04	863.69	135.51	1656.54	450.507
Hubei	2015	30344	13664.6	5.83	909271	102146	203950	310274	154787	126939	846998	2.6	6132.84	20026	157976	36179	47.57	34.31	11035705	442.62	223.15	10259.1	1570.86	267.407	6.4634	246.754	145.84	6132.84	0.504157	0.00813189	0.0241707	0.153119017016271	0.0237802	889	2423	3312	18231.9	11035.1	1030.01	1299.01	716.92	79.87	817.31	109.27	1665	450.507
Hubei	2016	33353	15419.5	6.97	49384	5716	10885	17461	8563	6406	46004	2.4	6422.98	21787	369051	36354	49.41	36.06	12250549	405.64	191.71	10418.3	1519.78	279.479	5.5889	464.656	145.64	6422.98	0.472611	0.0139315	0.0199975	0.145875529852752	0.0226748	1085	3159	4244	19708.7	10739.8	1095.31	1239.61	743.19	96.97	865.85	117.83	1763.11	450.507
Hubei	2017	37235	17992.2	7.01	48684	5955	11070	16182	8072	7346	45344	2.6	6801.26	23757	174632	36357	51	37.62	18641978	388.15	176.79	10952.1	1802.91	296.249	9.2315	434.479	139.71	6801.26	0.455468	0.0116686	0.0311613	0.164617904794459	0.0205418	1363	3466	4829	21246	10721.2	1062.32	1428.91	749.17	112	868.27	123.02	1869	450.507
Hubei	2018	42022	20899.9	7	48498	6059	10741	15744	9437	7058	45347	2.6	7258.27	25815	137434	36486	52.19	39.35	19960615	370.66	161.83	8232.51	1396.69	303.376	11.8835	253.58	211.3	7258.27	0.4366	0.00603446	0.0391709	0.169655573309652	0.0291116	1473	5535	7008	22903.1	11100.1	1131.7	1420.68	784.54	116.26	895.35	129.43	2071.43	450.507
Hubei	2019	45429	22896.5	7.08	46101	6026	10248	15029	9202	6334	43076	2.4	7970.21	28319	133861	35515	52.63	40.33	22644781	392.1	155.27	12388.5	2510.14	325.785	16.4811	303.767	282.13	7970.21	0.395996	0.00668663	0.0505889	0.202618653114306	0.0353981	1119	3970	5089	24620.9	11768.3	1115.52	1516.49	864.59	128.47	976.32	148.83	2214.3	450.507
Hubei	2020	43004.5	22937.6	7.47	53924	7775	12519	17612	10012	8564	50660	3.4	8442.88	27881	198108	35447	53.8	41.14	22654846	306.96	129.28	15708.8	3052.8	349.254	22.0439	209.638	219.18	8442.88	0.421162	0.0048748	0.0631171	0.194336237836976	0.0259603	1458	6415	7873	23291.4	10371.4	1114.11	2091.04	420.13	13.64	452.51	93.5	2144	450.507
Hubei	2021	50012.9	26398.4	7.86	61748	9524	14790	20194	10823	10793	58244	3	7933.67	30829	138490	36529	56.41	43.4	24418123	324.61	136.7	18552.4	3832.35	391.247	30.0573	372.093	167.1	7933.67	0.584103	0.00743994	0.0768243	0.206568823009941	0.0210621	2001	9165	11166	26295.9	10623.8	1077.32	1611.75	970.37	80.76	1025.97	125.51	2472	450.507
Hunan	2007	9285.5	3854.2	6.71	58382	6031	17783	22447	8258	3384	54867	4.3	1357.03	7587	133641	14521	26.87	17.24	2233342	101.31	64.25	2838.7	805.716	121.006	7.5378	64.6	29.84	1357.03	0.634192	0.00695708	0.0622926	0.283832317216663	0.0219892	63	301	364	7458.43	10277.4	915.89	671.67	271.67	24.5	395.04	40.2	890.58	569.115
Hunan	2008	11307.4	4675.6	7.28	57648	6059	17181	22059	8165	3519	54063	4.2	1765.22	8804	143905	14455	28.14	19.22	2636419	146.45	94.52	1114.54	279.748	137.088	12.7476	91.4	41.71	1765.22	0.645408	0.0080832	0.0929886	0.250999456421724	0.0236288	127	418	545	8495.15	10169	998.9	614.11	231.8	25.41	375.51	41.41	1128.54	569.115
Hunan	2009	12772.8	5482.3	6.94	56820	6351	16228	22800	7843	3254	53010	4.1	2210.44	9745	133806	55200	35.12	21.2	3078605	155.35	94.89	2605.41	665.552	147.253	11.9235	146.4	73.63	2210.44	0.610814	0.0114619	0.080973	0.255449694871105	0.0333101	213	453	666	9658.99	10751	1011.92	565.77	246.11	30.44	432.38	68.39	1232.19	569.115
Hunan	2010	15574.3	6466.4	6.7	56586	6128	15475	22370	8334	3684	52480	4.2	2702.48	10861	137949	59359	37.03	23.35	3551000	187.14	107.5	3785.27	666.534	184.889	10.699	106.6	90.82	2702.48	0.574436	0.00684461	0.0578672	0.176086377262338	0.0336062	257	853	1110	11069.2	11323.3	1089.19	587.6	262.36	30.25	502.98	75.22	1171.91	569.115
Hunan	2011	18915	7611.4	6.8	56351	5906	14722	21941	8826	4114	51951	4.2	3520.76	12612	97039	59634	38.8	25.77	4166080	244.15	136.63	3087.64	498.156	208.989	13.5869	127.3	85.26	3520.76	0.559615	0.00673011	0.0650124	0.161338719123557	0.0242164	305	1091	1396	12486.1	13006	851.65	766.03	295.05	32.03	561.72	68.98	1545	569.115
Hunan	2012	21207.2	8712.7	7.01	55394	6152	15225	21041	8746	3749	51099	4.2	4119	14391	179561	58612	40.35	28.7	5027531	307.38	156.84	3436.07	524.367	225.543	15.9374	190.3	109.43	4119	0.510248	0.00897337	0.0706622	0.15260659129052	0.0265671	442	1222	1664	13897	12084	1072.13	926	388.93	35.22	501.62	61.23	1582.34	569.115
Hunan	2013	23545.2	10042.3	6.96	55219	5837	14311	21498	9080	4343	51107	4.2	4690.89	16005	233655	62210	44.22	31.41	6221449	332.63	171.91	3861.63	460.614	225.755	17.4668	233.9	128.67	4690.89	0.51682	0.00993408	0.0773706	0.119279543669449	0.0274298	592	1775	2367	15300.6	11223.8	1075.82	946.54	434.56	38.84	566.32	68.31	1423.09	569.115
Hunan	2014	25881.3	11385.2	6.89	55600	6045	14146	21688	8969	4725	51363	4.1	5017.38	17622	173424	61571	46.27	35.55	7304336	368.04	176.9	6079.46	682.226	232.478	20.1614	213.668	137.49	5017.38	0.480654	0.00825568	0.0867239	0.112218225258598	0.0274027	585	1800	2385	16754.1	10899.5	1040.29	801.03	456.8	41.38	599.17	67.73	1430.88	569.115
Hunan	2015	28538.6	13125	6.86	1056139	118534	259381	369554	195582	116158	976881	4.1	5728.72	19317	261425	62646	49.42	39.7	8494232	376.71	176.2	9758.66	1070.58	232.593	23.6948	537.62	149	5728.72	0.467734	0.0188383	0.101872	0.109705345045364	0.0260093	852	2236	3088	18178.2	10228.9	1145.05	878.46	514.65	51.76	686.6	92.81	1448	569.115
Hunan	2016	30853.5	14995.9	7.01	57310	6814	13315	20403	11213	6184	53099	4.2	6339.16	21115	127037	61055	51.55	42.58	10189638	369.28	168.17	8927.86	1122.4	248.549	26.4155	200.407	170.85	6339.16	0.4554	0.00649543	0.106279	0.125718462318699	0.0269515	1095	2378	3473	19632.5	10768.6	960.5	841.6	575.76	55.43	712.98	94.05	1495.65	569.115
Hunan	2017	33828.1	17369.9	7.08	56647	6895	12956	19232	12111	6188	52384	4	6869.39	23103	86090	58624	53.67	45.23	13490983	354.26	152.23	9629.11	1100.52	259.763	31.4187	219.325	173.28	6869.39	0.429713	0.00648351	0.120951	0.114291223489094	0.0252249	1314	2542	3856	21203.1	11018.5	947.57	770.12	642.02	60.75	662.19	93.57	1581.51	569.115
Hunan	2018	36329.7	19341.4	7.08	56516	7057	13335	19775	10884	6179	52016	3.6	7479.61	25241	70505	56239	55.78	48.24	16102465	339.24	136.27	7171.32	786.891	266.43	34.65	109.27	190.89	7479.61	0.401692	0.00300773	0.130053	0.109727555179435	0.0255214	1368	3604	4972	22856.9	10922.3	970.67	949.7	718.92	63.17	649.29	90.44	1745.24	569.115
Hunan	2019	39894.1	20845.2	7.28	53851	7078	13129	17321	11127	6553	49591	2.7	8034.42	27680	54788	57230	61.83	50.63	16201643	282.11	118.01	10058.2	854.988	305.206	40.1851	105.757	242.68	8034.42	0.418312	0.00265094	0.131666	0.0850042369739378	0.030205	1035	2596	3631	24594.1	10664	982.53	935.12	819.89	65.03	672.61	83.05	1864.32	569.115
Hunan	2020	41542.6	21352.7	7.78	61996	8964	15268	19882	12197	8823	57706	2.7	8403.13	29380	33508	56042	61.45	51.99	17313449	255.93	114.05	17650.6	1555.17	336.477	44.9945	187.073	245.58	8403.13	0.44563	0.00450315	0.133722	0.0881084497832884	0.0292248	1305	4077	5382	25528.6	10199.6	1001.52	1274.87	833.05	87.93	928.79	109.37	1929	569.115
Hunan	2021	46063.1	23614.1	8.28	70141	10849	17406	22444	13267	11093	65821	2.3	8325.5	31993	105596	55677	61.98	53.27	18741589	219.23	98.12	20535.5	2245.09	353.287	52.9184	282.171	194.62	8325.5	0.413295	0.00612575	0.149789	0.10932728373392	0.0233764	1755	4961	6716	27494.3	8291.42	1007.87	809.86	1015.49	103.11	1034.88	105.42	2155	569.115
Guangdong	2007	31742.6	14056.6	4.66	85649	6305	23909	35053	13151	5207	80650	2.5	3159.57	12238	462758	16488	45.21	23.42	3834936	307.05	142.52	37372.2	3065.8	126.87	0.5472	153.6	26.71	3159.57	0.464159	0.00483892	0.00431306	0.082034172097164	0.00845368	308	1594	1902	26231	12594	460.97	2940.1	837.73	171.14	1438.21	1316.44	3394.05	17.822
Guangdong	2008	36704.2	16264	4.55	85714	6477	23203	34729	13684	5667	80550	2.6	3778.57	13605	403276	15819	47.98	25.31	4486497	416.41	189.74	12803.6	1163.72	139.882	1.6729	164.6	47.09	3778.57	0.455657	0.0044845	0.0119593	0.0908902051138456	0.0124624	468	2063	2531	28959	13298	449.6	3046.21	886.9	183.07	1518.92	1077.76	3506.78	17.822
Guangdong	2009	39464.7	18079	4.52	84981	6356	22200	34816	14766	5512	80247	2.6	4334.37	14728	227464	44314	55.58	27.2	5530967	342.85	163.15	29026.2	2446.54	144.24	1.1045	240.1	100.8	4334.37	0.475864	0.00608392	0.00765738	0.0842871607418158	0.023256	753	2465	3218	31768.1	13647	466.43	3709.44	957.2	192.12	1567.91	894.99	3609.64	17.822
Guangdong	2010	45944.6	20827.6	4.21	87366	6120	20909	35214	15777	7182	81980	2.5	5421.54	16579	310584	44880	59.28	30.01	6277000	372.38	185.99	34116.7	2799.11	166.866	1.0917	1416.2	239.16	5421.54	0.499463	0.0308241	0.00654236	0.0820450475530903	0.0441129	869	3789	4658	35707.3	15983.6	485.97	4455.31	1086.12	202.38	1668.56	646.93	4060.13	17.822
Guangdong	2011	53072.8	24358.5	4.35	89750	5884	19618	35612	16788	8852	83713	2.5	6712.4	18916	166420	45930	62.66	32.5	7645077	614.6	265.23	25403.4	1759.21	191.021	1.9157	332.6	232.62	6712.4	0.431549	0.00626686	0.0100287	0.0692509348310525	0.0346553	1399	4995	6394	39278	18439	552.13	4403.37	1207.59	216.93	1500.55	505.28	4399	17.822
Guangdong	2012	57007.7	26950.3	4.65	88395	6172	18921	35639	17162	8027	82228	2.5	7387.86	21268	280996	46534	66.25	35.53	9008626	719.8	294.46	29850.6	2110.51	206.091	4.411	260.2	235.44	7387.86	0.409086	0.0045643	0.0214032	0.070702232768059	0.0318685	2027	4773	6800	42498.8	17634	545.5	4511.51	1259.5	243.57	1542.53	434.91	4619.42	17.822
Guangdong	2013	62503.4	30284	4.69	87847	6364	18284	37022	16733	6665	81324	2.4	8411	23421	324634	47835	70.8	37.84	10500237	727.26	290.18	34940.5	2109.47	222.964	6.5738	351.9	307.78	8411	0.399004	0.00563009	0.0294837	0.0603731087999903	0.0365926	2233	7204	9437	46111.2	17106.8	585.02	4729.48	1070.6	260.31	1538.57	435.06	4830.13	17.822
Guangdong	2014	68173	33204	4.7	88503	7322	18495	35212	17540	7693	82029	2.4	9152.64	25685	378641	48085	73.26	40.58	12891373	795.58	309.07	56390.1	3015.39	235.716	8.4768	303.124	259.04	9152.64	0.388484	0.0044464	0.0359619	0.0534738055886924	0.0283022	2130	7621	9751	49707.9	17013.7	558.05	4765.76	1118.9	268.83	1575.28	418.8	5235.23	17.822
Guangdong	2015	74732.4	37628.9	4.32	1681666	123964	352377	630674	335850	186951	1559777	2.5	12827.8	27859	347103	48320	76.85	43.57	14754831	763.43	283.55	89089	5054.92	249.02	9.1049	292.581	322.33	12827.8	0.371416	0.00391505	0.036563	0.0567400914813957	0.0251275	2828	10212	13040	53684.6	16587.3	543.02	4899.6	1229.09	275.02	1587.87	403.47	5311	17.822
Guangdong	2016	82163.2	43163.5	4.41	92107	7086	18686	33330	18179	11779	85168	2.5	13446.1	30296	264812	49079	81.91	46.51	16786678	751.36	262.82	84927.2	4617.95	276.379	10.8479	367.468	297.45	13446.1	0.349792	0.00447241	0.0392501	0.0543753385628871	0.0221217	4116	12192	16308	57710.9	16135.3	782.54	5044.45	1502.44	292.17	1676.09	456.88	5610.13	17.822
Guangdong	2017	91648.7	49500.7	4.52	91922	7121	17773	32421	19915	11892	84724	2.5	15037.5	33003	420272	49874	86.41	49.21	18980432	814.69	265.99	108889	4560.03	288.997	12.968	366.219	433.23	15037.5	0.326492	0.0039959	0.0448724	0.041877685791152	0.02881	4617	17096	21713	62039.2	17172.1	940.96	5209.32	1529.91	299.89	1668.45	348.52	5958.97	17.822
Guangdong	2018	99945.2	54710.4	4.55	93024	7687	18224	33986	20188	10672	86007	2.4	15729.3	35810	273490	51451	91.84	51.69	24506412	878.01	269.15	85121.7	3094.67	308.957	15.4949	201.54	567.41	15729.3	0.306545	0.00201651	0.0501522	0.0363558540173721	0.0360735	5195	28490	33685	66257.9	17067.5	933.17	5920.91	1555.09	306.49	1672.51	333.77	6323.35	17.822
Guangdong	2019	107987	60268.1	4.46	89429	7672	17238	32489	18261	11940	82975	2.3	17297.8	39014	317016	53900	96.19	54.52	37614546	976.7	307.95	127029	5656.43	353.021	18.832	315.769	747.44	17297.8	0.315296	0.00292414	0.0533453	0.0445288013454383	0.04321	3794	19745	23539	70365.9	16833.9	985.06	5632.08	1561.02	313.11	1672.22	346.25	6695.85	17.822
Guangdong	2020	111152	62550.8	4.64	111884	9962	22414	38071	21958	18415	103910	2.5	17430.8	41029	235470	55900	100.62	56.48	33136439	960.7	309.04	165582	6781.45	376.926	26.6998	479.463	517.76	17430.8	0.321682	0.00431359	0.0708356	0.0409551196741066	0.0297038	4999	27614	32613	71984.3	16514.1	1011.69	6249.93	1506.78	280.06	1541.48	502.81	6926	17.822
Guangdong	2021	124370	69146.8	4.83	134340	12252	27589	43653	25656	24890	124845	2.5	18247	44993	380607	57964	105.87	58.9	34839425	1015.66	323.66	169606	9524.87	395.114	47.796	750.388	493.55	18247	0.473206	0.00603353	0.120968	0.0561587915046158	0.0270483	8162	34818	42980	77743	18963	932.44	6783.97	1269.76	365.16	1363.02	605.11	7867	17.822
Guangxi	2007	5474.8	2185.9	5.99	43442	3991	14229	17658	4293	1606	40026	3.8	985.94	6614	181940	10060	17.84	10.52	847043	65.92	40.46	1384.07	683.599	97.055	0.2716	65.5	14.1	985.94	0.613774	0.0119639	0.00279841	0.493904683296533	0.0143011	16	116	132	4539.38	4772.14	520.42	152.98	197.7	0.27	374.26	20.85	681.14	125.087
Guangxi	2008	6455.4	2567.2	5.7	43252	4045	14055	17974	4163	1308	39706	3.8	1297.11	7839	149751	10427	19.02	11.84	1110739	116.89	80.92	472.091	243.548	110.67	1.2863	93	27.97	1297.11	0.692275	0.0144065	0.0116228	0.515891467420213	0.0215633	26	141	167	5120.42	4676	580.03	133.3	202	16.05	355.54	9.92	760.79	125.087
Guangxi	2009	7112.9	2972.1	5.64	42891	3993	13612	17756	4270	1613	39345	3.7	1621.82	8655	117118	32355	24.56	13.16	1471739	116.98	81.63	1257.75	489.948	113.498	1.3105	132.3	49.92	1621.82	0.697812	0.0186	0.0115465	0.389542068413742	0.0307802	32	141	173	5832.16	5199	627.88	163.03	216.28	0.09	413.61	7.38	856.29	125.087
Guangxi	2010	8552.4	3447.6	5.48	41288	3890	12724	16199	4504	2392	37696	3.7	2007.59	9739	92845	32741	26.61	14.37	1935000	128.4	86.08	1502.98	443.407	133.958	0.7455	164.1	63.99	2007.59	0.670405	0.0191876	0.00556518	0.29501782616041	0.031874	49	188	237	6660.32	6206.82	682.07	396.02	247.68	2.73	442.37	34.64	993.24	125.087
Guangxi	2011	10299.9	4052.3	6.04	39686	3786	11836	14642	4737	3172	36046	3.5	2545.28	11054	86230	34026	28.35	15.2	2436343	168.96	104.66	1191.86	441.517	160.248	0.8313	161.5	53.9	2545.28	0.619437	0.0156798	0.00518758	0.37044357481346	0.0211765	84	249	333	7479.54	7033	740.25	1064.06	259.48	0.28	476.91	50.45	1112	125.087
Guangxi	2012	11303.6	4674.1	6.31	39066	3644	12085	15085	4302	2281	35185	3.4	2985.23	12644	85644	34152	30.38	16.87	2970875	212.63	124.74	1266.45	381.679	172.4	1.2963	190.5	60.01	2985.23	0.586653	0.016853	0.00751914	0.301375508774387	0.0201023	118	287	405	8324.73	7264	805.1	1473	285.41	0.08	519.46	49.72	1153.85	125.087
Guangxi	2013	12448.4	5448.4	6.35	38947	3620	11385	15385	4538	2732	35486	3.3	3208.67	14082	183218	33943	33.48	18.72	3641644	224.07	128.23	1351.15	296.606	186.83	2.7642	217.8	64.23	3208.67	0.572277	0.0174962	0.0147953	0.219520523321752	0.0200176	197	478	675	9173.85	7344.11	974.5	1296.13	224.21	23.83	430.89	44.83	1237.74	125.087
Guangxi	2014	13587.8	6028.8	6.21	39232	3741	10547	15202	5518	2855	35659	3.2	3479.79	15557	178909	34667	35.76	20.16	4123780	239.25	132.87	2216.11	437.019	199.398	4.9749	200.416	84	3479.79	0.555361	0.0147497	0.0249496	0.197201412275687	0.0241394	278	631	909	9953.63	6796.51	1018.65	1390.47	244.3	90.32	506.17	31.22	1307.99	125.087
Guangxi	2015	14797.8	6841.4	6.15	747093	72940	210679	277465	92179	62166	675146	2.9	4065.51	16873	247152	34439	37.48	21.45	4708900	228.56	126.71	3985.83	902.598	214.637	6.3411	261.247	98.68	4065.51	0.554384	0.0176544	0.0295434	0.226451785109342	0.0242725	397	743	1140	10759.9	6094.82	1000.12	1428.77	270.89	56.36	485.34	24.1	1334	125.087
Guangxi	2016	16116.6	7695.3	5.95	40677	3943	10350	16376	5616	2954	36994	2.9	4441.7	18305	130433	34253	39.06	22.45	8489952	218.95	119.71	3591.02	929.983	234.22	8.8822	204.166	90.7	4441.7	0.546746	0.012668	0.0379225	0.258974624819601	0.0204201	679	775	1454	11545.3	6403.86	1020.96	1340.43	335.03	62.51	538.43	10.54	1359.65	125.087
Guangxi	2017	17790.7	8774.1	6.22	40385	3936	10502	16127	5667	2806	36659	2.2	4908.55	19905	75847	34008	40.48	24.11	8818547	212.87	117.59	2935.62	1027.47	253.887	12.5306	184.137	85.11	4908.55	0.552403	0.0103502	0.049355	0.350002980576973	0.0173391	635	849	1484	12365.1	6617.64	1088.52	1563.03	356.97	50.95	535.01	10.45	1444.95	125.087
Guangxi	2018	19627.8	9913.9	5.96	40353	4046	10538	16124	5935	2596	36719	2.3	5310.74	21485	58273	33742	42.04	25.59	11267703	206.78	115.46	2317	906.395	271.748	16.8842	114.75	79.45	5310.74	0.558371	0.0058463	0.0621319	0.391193930320826	0.0149603	612	1495	2107	13205.9	7339.78	1023.08	1599.33	334.15	52.2	486.67	16.28	1703.04	125.087
Guangxi	2019	21237.1	10801	6.14	38653	3930	9442	15250	5820	3324	35151	2.6	5850.96	23328	48620	33679	44.04	27.74	10796615	210.86	122.99	2835.93	1029.24	310.227	19.2348	117.068	99.84	5850.96	0.583278	0.00551243	0.0620023	0.362926518142318	0.0170639	294	1188	1482	13998.2	8021.91	1079.35	1637.82	256.68	46.36	487.19	17.99	1907.33	125.087
Guangxi	2020	22120.9	11428.1	6.47	46000	5323	11905	17186	6679	4953	42154	2.8	6179.47	24562	35534	33875	47.22	29.56	11179473	220.61	137.52	2914.43	1064.87	326.88	25.1605	339.698	100.74	6179.47	0.623362	0.0153564	0.0769716	0.3653780656306	0.0163024	318	1631	1949	14516.2	8496.71	1413.42	1276.2	286.16	20.27	435.86	19.96	2029	125.087
Guangxi	2021	24740.9	12537.5	6.8	53347	6716	14368	19122	7538	6582	49156	2.5	5806.54	26727	119600	34112	49.32	31.9	11954525	268.07	183.05	3111.36	1191.76	369.073	36.6582	192.248	83.5	5806.54	0.539231	0.00777045	0.0993251	0.383035574420603	0.0143803	485	2328	2813	15604.9	7857.73	1580.09	1698.17	305.09	23.53	452.77	33.75	2238	125.087
Hainan	2007	1234	528.4	5.71	7696	682	1996	3150	996	447	7139	3.5	245.2	7186	3889	2330	4.09	2.08	432897	17.62	9.51	1672.3	134.283	22.3548	0.0264	14.9	5.32	245.2	0.539728	0.0120746	0.00118096	0.0802983338930925	0.0216966	7	15	22	1107.24	414.08	22.99	816.28	46.6	64.67	59.21	20.18	113.25	5.06695
Hainan	2008	1474.7	638.5	5.72	7665	686	1867	3196	1029	407	7049	3.7	357.97	8325	3774	2220	4.27	2.22	503620	21.98	12.81	464.061	55.8032	27.251	0.0859	12.7	6.81	357.97	0.582803	0.00861192	0.00315218	0.120249789092757	0.0190239	4	18	22	1221.29	472	14.88	796.83	38.85	80.16	93.8	29.55	122.97	5.06695
Hainan	2009	1620.3	739.8	5.7	7606	667	1859	3208	949	482	7008	3.5	486.06	9151	3563	4661	4.99	2.35	577765	15.84	9.77	1110.91	128.577	30.5015	0.6171	19.7	18.51	486.06	0.616793	0.0121582	0.0202318	0.115739641938476	0.0380817	8	29	37	1364.18	537	17.76	835.68	47.62	90.03	106.24	26.82	133.76	5.06695
Hainan	2010	2020.5	970.1	5.73	7551	592	1711	3252	1030	504	6926	3	581.34	10342	4354	4678	5.2	2.6	741000	17.3	9.74	1665.73	247.882	33.7891	0.5993	23.6	14.89	581.34	0.563006	0.0116803	0.0177365	0.14881304365588	0.0256132	10	37	47	1582.45	647.2	0.05	859.17	52.63	87.43	139.98	30.49	159.02	5.06695
Hainan	2011	2463.8	1155.9	5.75	7496	516	1563	3295	1111	526	6845	1.7	778.8	12392	27534	4816	5.69	2.85	951562	18.52	8.33	1330.87	214.596	39.5463	0.8075	28	23.97	778.8	0.449784	0.0113646	0.0204191	0.161244731499322	0.0307781	26	38	64	1772.34	815	0.02	915.19	60.5	90.15	146.18	35.29	185	5.06695
Hainan	2012	2789.4	1358.3	5.81	7397	538	1518	3082	1167	694	6773	2	911.67	14180	48279	5154	5.93	3.03	1143554	24.01	12.11	1526.56	255.043	45.3094	1.3865	44.7	21.23	911.67	0.504373	0.016025	0.0306007	0.167070093850902	0.0232869	30	50	80	1933.63	931	0.05	930.81	65.05	82.83	155.67	39.06	210.31	5.06695
Hainan	2013	3115.9	1641.4	5.9	7389	602	1319	3169	1345	593	6755	2.2	1011.17	15733	35094	5011	6.35	3.21	1199515	26.69	13.04	1840.43	279.306	47.6047	2.3233	26.6	23.18	1011.17	0.488572	0.00853686	0.0488041	0.151761026015229	0.0229239	100	88	188	2125.05	1008.78	0.04	737.65	72.13	85.74	130.25	36.77	232.02	5.06695
Hainan	2014	3449	1829.3	5.95	7456	571	1420	3130	1378	555	6826	2.3	1099.74	17476	56152	5075	6.66	3.45	1385360	25.45	8.28	2803.41	749.229	55.5722	2.3716	21.1197	23.28	1099.74	0.325344	0.00612344	0.042676	0.26725646021334	0.0211686	72	92	164	2305.68	1018.3	0.04	942.52	80.16	84.59	112.15	41.48	251.88	5.06695
Hainan	2015	3734.2	2016	6	141596	11954	27457	57970	23040	14006	129047	2.3	1239.43	18979	13161	5046	7.13	3.87	1574501	33	16.97	3809.43	787.098	59.8696	2.6113	22.2177	31.54	1239.43	0.514242	0.00594978	0.0436165	0.206618452965409	0.0254472	55	129	184	2485.53	1071.92	0	1116.11	89.32	85.69	93.14	31.93	272	5.06695
Hainan	2016	4090.2	2261.5	6	7698	635	1570	3197	1253	685	7037	2.4	1376.48	20653	16138	5144	7.46	4.03	1778449	38.53	23.1	4068.89	767.88	67.6559	2.8032	30.2784	37.31	1376.48	0.599533	0.00740266	0.0414332	0.188719940313556	0.0271054	104	168	272	2671.94	1015.31	0	1118.66	97.09	105.76	83.1	13.32	287.31	5.06695
Hainan	2017	4497.5	2538.4	6.01	7640	626	1402	3140	1250	919	7005	2.3	1443.97	22553	34253	5180	7.74	4.2	2319659	41.96	25.01	3739.52	577.873	70.7418	3.3619	54.0554	35.72	1443.97	0.596044	0.012019	0.0475235	0.15453154466602	0.0247374	80	181	261	2858.98	1099.34	0.02	979.99	104.5	114.68	84.67	13.99	304.95	5.06695
Hainan	2018	4910.7	2871.6	6.01	7658	629	1262	2997	1317	1174	7051	2.3	1691.3	24579	3576	5325	8.14	4.48	2678427	45.39	27.24	2231.29	319.425	72.9513	6.8482	30.84	61.24	1691.3	0.600132	0.00628016	0.0938736	0.143157003610616	0.0362088	112	351	463	3024.8	1162.67	0.03	1060.85	107.58	128.16	90.04	6.01	326.82	5.06695
Hainan	2019	5330.8	3168.1	6.11	7350	685	1365	2946	1177	995	6768	2.3	1858.6	26679	6258	5417	8.59	4.98	2801012	45.14	27	2441.61	415.895	81.958	7.4649	26.4308	64.98	1858.6	0.598139	0.00495813	0.091082	0.170336461451498	0.0349618	80	344	424	3200.24	1130.39	0.03	1138.16	107.6	131.04	87.76	6.25	354.89	5.06695
Hainan	2020	5566.2	3358	6.06	9075	926	1777	3536	1486	1294	8402	2.8	1972.46	27904	476	6127	9.41	5.85	3002990	40.57	25.06	2665.4	384.573	87.4815	11.5933	17.627	57.84	1972.46	0.617698	0.00316679	0.132523	0.14428339849953	0.0293238	87	624	711	3312.25	1023.84	0.03	1135.06	112.31	106.05	88.17	35.15	363	5.06695
Hainan	2021	6475.2	3982	6.01	10800	1168	2189	4127	1796	1594	10037	3.1	1971.37	30457	11091	6277	9.96	6.14	3177316	41.25	25.39	4134.81	671.412	104.956	14.5821	31.0078	50.55	1971.37	0.481878	0.0047887	0.138935	0.16238054206631	0.0256421	117	1031	1148	3683.22	1133.02	0.03	1137.51	123.99	112.14	92.72	40.42	405	5.06695
Chongqing	2007	4770.7	2064	6.3	25850	3020	9846	9094	2707	918	24352	4	768.39	7520	100070	6293	10.36	7.46	1166491	52.25	29.26	1710.58	330.298	40.5145	0.1009	63.7	38.62	768.39	0.56	0.0133523	0.00249047	0.193091369484543	0.0502609	32	282	314	3902.32	4078.69	323.38	0.13	86.46	27.01	234.11	7.84	449.21	894.286
Chongqing	2008	5899.5	2692.7	6.3	25545	3055	9424	9261	2564	1019	24010	4	1016.01	8756	97396	6265	10.9	8.36	1573936	78.23	42.23	635.921	128.395	46.4002	0.7354	67.3	52.93	1016.01	0.539818	0.0114077	0.0158491	0.201904440020194	0.0520959	49	305	354	4468.15	5273	342.44	0.02	96.59	30.44	257.65	8.14	485.92	894.286
Chongqing	2009	6651.2	3053.4	6.2	25284	2927	9303	8594	2821	1300	23672	4	1292.09	9688	70747	16497	14.6	9.27	2405119	69.66	38.97	2080.24	258.415	51.776	0.9603	109.7	50.05	1292.09	0.559432	0.0164933	0.0185472	0.124223654323248	0.0387357	84	357	441	5133.91	5782	334.1	0.01	90.54	34.06	273.55	7.59	532.34	894.286
Chongqing	2010	8065.3	3791.7	6.4	25112	3012	8586	8274	3234	1998	23552	3.9	1709.04	10984	77502	17495	16.01	10.36	2736000	87.19	48.13	2757.72	253.426	60.0025	0.6711	176.3	69.01	1709.04	0.552013	0.0218591	0.0111845	0.0918969371161173	0.0403794	101	646	747	6011.81	6396.9	299.47	0	102.63	41.78	338.51	8.61	626.44	894.286
Chongqing	2011	10161.2	4795.8	6.71	24939	3097	7869	7955	3647	2696	23431	3.5	2570.24	13037	49384	17650	17.08	11.56	3360746	127.95	60.02	2098.78	196.975	71.7277	1.5433	259.2	100.81	2570.24	0.469089	0.0255088	0.0215161	0.0938520585234392	0.039222	242	891	1133	6997.74	7189	377.79	0	144.97	52.78	397.7	9.37	717	894.286
Chongqing	2012	11595.4	5407.6	6.86	24573	3171	7865	8224	3421	2299	23049	3.3	3046.36	14924	38226	17961	18.41	13.08	4126643	171.43	89.6	2431.08	238.647	80.1181	1.9004	186.9	128.69	3046.36	0.522662	0.0161185	0.02372	0.0981647312324139	0.0422439	335	997	1332	7949.44	6750	503.77	0	144.63	54.28	409.91	9.89	723.03	894.286
Chongqing	2013	13027.6	6097.7	6.77	24512	3247	7595	8486	3653	2162	23095	3.4	3062.28	16569	78880	18926	19.77	14.74	5080227	199.76	97.58	3388.79	340.062	85.5504	2.6473	173.3	114.55	3062.28	0.488486	0.0133025	0.0309443	0.100349105316946	0.0374068	357	1341	1698	8927.22	5794.47	208.82	0	161.7	58.99	455.95	11.98	813.26	894.286
Chongqing	2014	14623.8	6858.5	7.05	24687	3487	7385	7386	4141	2991	23263	3.5	3304.39	18352	50284	18767	21.05	16.06	5737868	226.06	112.1	5152.18	473.782	90.6432	2.2903	168.44	105.51	3304.39	0.495886	0.0115182	0.0252672	0.0919576013814936	0.0319303	307	1275	1582	9900.28	6095.78	320.43	0	181.64	61.99	425.53	14.75	867.24	894.286
Chongqing	2015	16040.5	7764.8	7.19	468563	62282	139391	146462	75556	55464	441611	3.6	3792	20110	59885	19806	22.71	17.65	6646210	218.8	103.16	7206.6	1093.83	96.3028	3.0429	138.999	140.73	3792	0.471481	0.00866549	0.0315972	0.151781460147697	0.0371123	414	2035	2449	10989.3	5047.19	169.91	0	199.98	66.63	491.21	13.9	875	894.286
Chongqing	2016	18023	9020.7	7.24	25560	3570	7581	8112	4287	3038	24087	3.7	4001.81	22034	37141	19933	24.28	19.09	7404600	226.82	100	7183.14	911.092	112.383	3.1415	144.229	136.2	4001.81	0.440878	0.00800247	0.0279534	0.126837555346188	0.0340346	555	2575	3130	12165.2	4854.37	384.31	0	219.05	80.97	514.22	13.91	924.89	894.286
Chongqing	2017	20066.3	10335.2	7.27	25337	3618	7475	8111	4028	3235	23701	3.4	4336.28	24153	60702	19682	25.59	20.64	13724280	213.35	91.63	6618.88	946.009	116.569	4.1077	222.133	154.95	4336.28	0.429482	0.01107	0.0352383	0.142925938864895	0.0357334	689	2278	2967	13296.5	5290.31	162.28	0	232.65	83.44	542.31	14.25	996.55	894.286
Chongqing	2018	21588.8	11367.9	7.54	25416	3678	7426	7471	4143	3594	23659	3	4540.95	26386	49057	20524	27.28	22.01	10929507	199.87	83.24	4925.93	690.589	129.268	6.18	159.07	160.19	4540.95	0.416471	0.00736817	0.0478078	0.140194834911267	0.0352768	736	3135	3871	14094.3	5129.52	266.86	0	358.96	94.93	411.42	16.18	1118.79	894.286
Chongqing	2019	23605.8	12662.2	7.57	24274	3725	6895	7301	4086	3500	22700	2.6	4847.68	28920	37461	21057	28.8	23.18	11924927	193.85	83.06	6752.48	765.329	139.749	6.2003	164.387	172.95	4847.68	0.428476	0.00696385	0.0443675	0.113340538775734	0.0356769	490	1929	2419	14982.3	5022.94	306.43	0	400.08	102.14	407.02	18.42	1160.27	894.286
Chongqing	2020	25041.4	13268.3	7.8	29146	4883	8254	8692	4666	5042	27466	4.5	4893.95	30824	40176	20922	30.16	23.55	12951321	166.83	70.21	10427.9	953.189	159.613	6.9673	208.709	179.71	4893.95	0.420848	0.00833458	0.0436511	0.0914078830403412	0.0367208	640	2738	3378	15566.6	4995.54	323.46	0	410.27	86.32	387.07	12.69	1186	894.286
Chongqing	2021	27894	14787.1	8.04	34019	6041	9612	10084	5245	6583	32231	2.9	4835.06	33803	20657	21361	30.85	24.07	14401280	145.98	62.91	12056.1	1440.54	175.989	9.1506	241.86	163.75	4835.06	0.448217	0.00867068	0.0519953	0.119486187632314	0.0338672	963	3597	4560	16858.6	4503.11	341.33	0	416.25	73.99	390.94	13.19	1341	894.286
Sichuan	2007	10562.1	3987.8	6.29	75201	8261	29681	24094	7071	2901	70787	4.2	1759.13	6322	201033	21380	31.14	21.45	2874897	160.71	102.53	6226.11	1600.63	131.7	7.2503	102.2	71.16	1759.13	0.637981	0.00967611	0.0550516	0.257083339959474	0.0404518	93	486	579	8653.43	9450.11	1144.05	239.95	330.44	128.62	394.23	7.17	1177.5	1097.61
Sichuan	2008	12756.2	4850.8	7.15	73722	8440	28278	24676	7012	3038	69797	4.6	2948.83	7413	193808	20738	32.45	24.48	3724401	197.8	121.9	2540.32	803.589	160.8	9.99	100.7	79.15	2948.83	0.616279	0.0078942	0.0621269	0.316332995746081	0.0268412	134	498	632	9605.31	10727	1119.1	285.49	375.92	126.61	473.94	12.6	1213.29	1097.61
Sichuan	2009	14190.6	5377	6.43	72471	8838	27099	23962	7192	3844	68373	4.3	3590.72	8214	96191	72914	43.78	27.51	4905443	207.26	116.54	5465.23	1405.25	176.907	11.7372	103.5	114.47	3590.72	0.562289	0.00729356	0.0663467	0.257125835668343	0.0318794	187	664	851	10998.1	12147	1121.99	315.68	462.92	155.07	538.46	13.34	1361.87	1097.61
Sichuan	2010	17224.8	6556.7	6.62	70624	8558	24973	23902	7408	4591	66350	4.1	4257.98	9373	71627	74283	46.71	30.12	6087000	263.05	141.95	7080.05	1770.42	205.933	12.224	89	112.99	4257.98	0.539631	0.00516697	0.0593592	0.250057292378866	0.0265361	204	1250	1454	12658.8	11520.4	1353.64	351.76	541.82	173.31	525.1	62.82	1549.03	1097.61
Sichuan	2011	21050.9	8181.9	6.81	68777	8277	22847	23843	7623	5338	64328	4.2	4674.92	11130	166537	75815	50.57	33.47	7539284	387.53	207.02	5562.38	1198.24	245.426	17.6259	140.1	115.8	4674.92	0.534204	0.0066553	0.0718176	0.21541793528032	0.0247705	357	1569	1926	14557.6	11454	1438.85	361.75	642.08	206.24	576.52	70.45	1963	1097.61
Sichuan	2012	23922.4	9548.8	6.92	67386	7961	20810	23404	8289	6258	63113	4	5450.99	12753	110608	76557	54.9	39.01	9277164	497.13	250.8	5516.43	1291.36	276.49	23.1778	178.3	135.94	5450.99	0.504496	0.00745327	0.0838287	0.234094188653866	0.0249386	476	1530	2006	16391.9	11872	1562.85	351.47	700	205.44	643.4	75.21	2009.6	1097.61
Sichuan	2013	26518	10841.7	6.9	66904	8536	22277	21140	8290	6597	62617	4.1	6220.91	14231	188392	80037	59.6	42.66	11075562	574.86	294.96	5183.19	1338.55	288.648	27.3393	234	159.95	6220.91	0.513099	0.00882419	0.0947149	0.258247482067367	0.0257117	582	2781	3363	18031.1	11678.5	1760.13	306.49	818.47	239.76	754.04	87.9	1948.95	1097.61
Sichuan	2014	28891.3	12283.9	7.02	67179	9398	21926	22054	8696	5706	62975	4.2	6796.61	15749	232452	81070	62.69	45.96	13131614	706.72	419.08	7841.42	2168.76	306.861	27.6819	288.21	168.69	6796.61	0.592993	0.00997568	0.09021	0.276577631274067	0.0248197	606	2420	3026	19563.7	11045.4	1863.88	865.4	829.84	250.54	748.57	125.72	2014.79	1097.61
Sichuan	2015	30342	13488.6	6.94	1277289	165273	399659	406996	163857	131966	1200274	4.1	7497.51	17221	118259	80109	64.65	48.88	15275756	653.8	358.99	12672.1	3165.98	331.551	29.4868	216.023	169.31	7497.51	0.549082	0.0071196	0.0889359	0.249838909728423	0.0225822	863	3261	4124	21109.2	8824.34	1152.08	989.56	767.06	194.76	842.41	24.91	1992	1097.61
Sichuan	2016	33138.5	15787.8	6.99	69457	9513	21287	23637	8958	5869	65259	4.2	8008.89	18808	116049	79513	67.04	51.92	26799491	607.19	336.14	12838.3	3039.06	370.164	31.249	290.4	166.35	8008.89	0.553599	0.00876321	0.0844194	0.236718066436402	0.0207707	1391	4105	5496	22755.7	8467.99	1129.38	902.77	800.62	210	862.64	69.61	2101.02	1097.61
Sichuan	2017	37905.1	19073.5	7.03	68609	9557	21122	22131	9621	6886	64419	4	8694.76	20580	126934	80481	70.99	56.35	22764386	598.2	326.26	14553.1	3107.84	400.42	35.4768	308.204	197.75	8694.76	0.545403	0.00813095	0.0885991	0.213551531564547	0.0227436	1522	4189	5711	24599	7815.38	1127.09	956.37	828.14	205.94	888.45	65.54	2205.18	1097.61
Sichuan	2018	42902.1	22417.7	7.01	68344	10244	21014	20501	9253	8252	63872	3.5	9707.5	22461	163097	81537	74.63	59.89	25320781	589.2	316.35	10618.4	2279.85	415.371	37.703	317.74	226.9	9707.5	0.536914	0.00740616	0.0907694	0.214707137271204	0.0233737	1524	7023	8547	26566.9	7495.78	1165.88	719.82	874.13	209.47	902.12	33.33	2459.49	1097.61
Sichuan	2019	46363.8	24368.3	7.09	65230	10266	19831	19207	8977	8607	60887	3.3	10348.2	24703	123260	83756	79.34	63.18	27641794	604.18	325.37	17939.1	2743.4	439.504	26.9568	330.95	267.01	10348.2	0.538532	0.00713811	0.0613346	0.152928503743661	0.0258026	1107	4486	5593	28559.4	7713.47	1302.68	1010.17	916.97	214.2	912.92	50.06	2635.83	1097.61
Sichuan	2020	48501.6	25439.2	7.92	76950	12928	23222	22685	10972	11212	72352	3.6	11198.5	26522	244414	82793	82.45	64.98	31049591	547.6	298.71	30783.7	3412.94	470.188	33.5181	383.17	264.02	11198.5	0.545489	0.00790016	0.0712866	0.110868336215539	0.0235763	1338	6443	7781	29644.7	7501.62	1215.66	955.15	955.15	897.18	160.07	898.65	2865	1097.61
Sichuan	2021	53850.8	28287.6	8.74	88670	15590	26613	26163	12967	13818	83817	3.6	11215.7	29080	81009	80249	86.54	66.2	33461896	534.89	295.98	34464.5	6679.96	508.948	45.7975	548.837	218.55	11215.7	0.570895	0.0101918	0.0899846	0.193821545533854	0.0194861	1822	8268	10090	32075.5	7675.75	1188.62	1024.84	934.8	169.26	925.67	52.36	3275	1097.61
Guizhou	2007	2847.5	1229.7	6.6	34587	2870	14127	9921	2324	1026	31909	4	795.4	4817	45646	5956	10.11	7.92	617958	50.43	38.29	2836.9	256.85	39.2448	0.7054	22.4	27.23	795.4	0.75927	0.00786655	0.0179744	0.0905389331184227	0.0342343	19	101	120	2141.96	10630.4	486.06	0	85.65	9.73	183.5	34.35	714.09	573.165
Guizhou	2008	3504.5	1544.2	6.77	34126	2778	13495	10642	2354	1108	31612	4	1053.79	5533	102029	5848	10.6	8.84	749884	73.52	57	1389.67	155.52	46.5094	0.7165	23.2	40.44	1053.79	0.775299	0.00662006	0.0154055	0.1119119764083	0.0383758	31	113	144	2384	9732	450.97	0	123.42	2.95	226.46	23.16	679.18	573.165
Guizhou	2009	3856.7	1750.6	6.69	33780	2794	13391	10924	2180	1035	31262	3.8	1372.27	6099	89475	24707	14.39	9.75	899087	70.85	54.04	2712.59	498.436	50.1837	0.5497	21.2	55.31	1372.27	0.762738	0.00549693	0.0109538	0.18374900197378	0.0403055	33	111	144	2655.77	10912	367.79	0	129.99	2.95	234.69	13.47	750.3	573.165
Guizhou	2010	4519	2095.5	6.55	31708	2746	12114	9964	2081	1634	29174	3.6	1631.48	7226	68080	25420	15.42	10.53	1074000	94.03	72.6	3181.89	640.706	58.7681	0.091	30	54.32	1631.48	0.772094	0.00663864	0.00154846	0.201360097420594	0.0332949	38	186	224	2995.71	10908.1	380.44	0	143.36	8.94	264.66	14.43	835.38	573.165
Guizhou	2011	5615.6	2657.1	6.93	29636	2698	10837	9004	1982	2232	27087	3.6	2249.4	8594	131970	25943	16.91	11.75	1275518	127.18	95.63	2946.77	408.271	65.5714	0.1893	64.9	55.45	2249.4	0.751926	0.0115571	0.00288693	0.138548588394253	0.024651	70	224	294	3445.07	12085	402.88	0	145.23	10.84	304.97	16.04	944	573.165
Guizhou	2012	6742.2	3162.8	6.96	29071	2662	9841	9289	2720	1749	26638	3.3	2755.68	9850	124663	27404	19.11	13.92	1530728	165.87	122.25	3246.95	477.7	86.5407	0.6875	68.9	65.73	2755.68	0.737023	0.0102192	0.00794424	0.147122713134595	0.0238526	71	245	316	3913.6	13328	382.26	0	158.3	13.27	336.03	4.68	1046.72	573.165
Guizhou	2013	7973.1	3802.7	7.15	28905	2682	8982	9731	2818	2419	26607	3.3	3082.66	11083	195562	29177	22.16	16.67	1784537	197.02	139.57	2478.47	342.941	99.776	1.6192	109.7	66.44	3082.66	0.708405	0.0137588	0.0162283	0.138368232197273	0.0215528	89	473	562	4402.8	13650.7	423.46	0	195.4	21.8	378.7	0.51	1126.27	573.165
Guizhou	2014	9173.1	4309.3	7.18	28950	2670	8758	9483	2773	2763	26616	3.3	3542.8	12371	184765	28995	23.75	18.22	2077951	224.14	156.17	4092.41	508.797	132.27	4.3953	170.414	85.34	3542.8	0.696752	0.0185776	0.0332299	0.124327021602839	0.0240883	121	536	657	4878.3	13117.6	375.31	0	217.38	30.1	380.34	0.12	1173.74	573.165
Guizhou	2015	10541	4872.3	7.2	550172	52149	172357	174867	51158	42372	501212	3.3	3939.5	13697	107033	28712	25.91	19.64	2421634	238.26	168.97	5436.48	616.007	177.372	5.1893	137.455	96.49	3939.5	0.709183	0.0130401	0.0292566	0.113309775125772	0.024493	151	738	889	5400.28	12956.8	310.42	0.02	290.47	31.5	453.96	0.42	1174	573.165
Guizhou	2016	11792.4	5461.8	6.93	29915	2879	9233	9951	2967	1905	27172	3.2	4262.36	15121	56904	28017	27.74	21.03	2838769	209.74	143.78	6990.1	490.049	190.061	6.6376	118.388	127.09	4262.36	0.685515	0.0100394	0.0349235	0.0701062149730949	0.0298168	241	655	896	5967.31	13678.9	253.42	0.02	313.65	38.64	440.49	0.52	1241.78	573.165
Guizhou	2017	13605.4	6602.3	6.88	29612	2946	9012	9478	3253	2584	26997	3.2	4612.52	16704	53360	28034	30.19	23.3	5756916	203.06	141.32	11392	466.699	207.699	8.2967	216.711	125.39	4612.52	0.695952	0.0159283	0.0399458	0.0409671059794379	0.0271847	250	841	1091	6575.97	13634.1	214.9	0	380.41	48.57	480.92	0.32	1384.89	573.165
Guizhou	2018	15353.2	7691	6.85	29487	3344	9292	9112	3209	2488	26757	3.2	5029.68	18430	66125	28066	32.34	24.56	6365733	196.37	138.84	9418.66	281.082	228.871	11.8982	84.15	134.38	5029.68	0.707033	0.00548094	0.0519864	0.0298431158319073	0.0267174	258	1503	1761	7174.39	12008	209.54	0	437.87	56.68	571.07	0.4	1482.12	573.165
Guizhou	2019	16769.3	8517.3	6.95	28245	3271	9041	8967	2903	2136	25671	3.1	5948.74	20397	89572	28511	34.71	26.5	6134883	195.34	139.17	16979.8	328.627	253.568	13.6352	85.1807	188.53	5948.74	0.71245	0.00507956	0.0537733	0.0193539660922608	0.0316924	168	1202	1370	7769.86	12204.2	223.81	0	465.68	59.12	583.44	0.16	1540.68	573.165
Guizhou	2020	17860.4	9057.5	7.07	34522	4035	10896	10516	3582	3810	31428	3.8	5739.5	21795	154911	28880	36.69	27.64	6836785	191.46	138.72	28347.4	381.889	278.18	16.6978	80.2941	146.15	5739.5	0.724538	0.00449565	0.0600252	0.0134717570631696	0.0254639	188	1696	1884	8119.5	11658.9	248.69	0	484.53	49.45	598.02	0.5	1586	573.165
Guizhou	2021	19586.4	9870.8	7.19	40798	4799	12751	12065	4261	5484	37185	4.5	5590.01	23996	97800	29292	38.41	29.69	7115842	193.31	141.84	30804.7	859.9	312.371	18.2934	251.163	158.74	5590.01	0.709992	0.0128233	0.0585631	0.0279145918744368	0.0283971	262	1837	2099	8777.18	14372.2	263.43	0	596.6	49.8	728.78	0.81	1743	573.165
Yunnan	2007	5077.4	2170.4	6.22	41269	3074	18081	10533	2640	1540	38261	4.2	1135.22	5469	86423	9693	14.94	11.9	965348	62.76	48.81	3410.25	2155.82	70.5131	1.6662	29.9	31.38	1135.22	0.777725	0.00588884	0.0236296	0.632160931236831	0.0276422	57	111	168	3879.93	7620.45	1377.39	0.11	158.11	36.18	382.15	5.04	745.52	701.654
Yunnan	2008	6016.6	2538.6	6.31	40947	3225	18386	11108	2571	1334	38031	4.2	1470.24	6492	102677	9249	15.19	12.96	1128190	98.33	78.13	1088.27	474.633	78.6353	1.9922	44.1	58.46	1470.24	0.794569	0.00732972	0.0253347	0.436134426798086	0.0397622	70	98	168	4291.21	7916	1331.43	0.06	178.86	38.19	411.95	5.2	829.44	701.654
Yunnan	2009	6574.4	2919.3	6.45	40460	3478	17080	11841	2681	1152	37602	4.3	1952.34	7170	94880	22365	19.68	14.02	1268062	92.07	74.13	2543.72	1371.85	84.3385	3.1432	79.6	82.16	1952.34	0.805148	0.0121076	0.0372689	0.539309990454177	0.0420828	92	175	267	4810.44	8886	1276.33	0.07	193.27	37.24	437.7	5.16	891.19	701.654
Yunnan	2010	7735.3	3377.3	6.56	40012	3260	16420	11874	2970	1855	37128	4.2	2285.72	8184	106272	22888	20.77	15.71	1442000	120.15	99.55	2739.21	1497.27	91.5048	3.4169	106.2	86.41	2285.72	0.828548	0.0137293	0.0373412	0.546606321372044	0.0378043	90	230	320	5402.13	9349.4	1231.21	0.06	232.49	47.44	562.04	5.62	1004.07	701.654
Yunnan	2011	9523.1	4315.1	6.36	39564	3041	15759	11906	3258	2558	36655	4.1	2929.6	9739	137331	23248	21.53	17.34	1707701	170.55	126.01	1819.71	959.834	110.874	6.0548	119.2	95.86	2929.6	0.738845	0.0125169	0.0546096	0.527466449246999	0.0327212	140	324	464	6142.22	9664	1218.44	0.02	250.34	51.12	609.84	2.59	1204	701.654
Yunnan	2012	11097.4	4998.6	6.41	38874	3015	14876	11290	4401	2438	36013	4	3572.66	11233	197259	23395	23.34	19.47	2113252	228.16	177.26	1964.02	981.042	137.439	7.1286	132.4	101.12	3572.66	0.776911	0.0119307	0.0518676	0.499507286043052	0.0283038	208	349	557	6940.71	9850	1338.87	0.02	287.51	56.06	650.89	2.61	1313.62	701.654
Yunnan	2013	12825.5	5946.5	6.43	38680	3099	14753	11631	3497	2763	35624	4	4096.51	12578	238930	24264	26.55	21.01	2537697	292.54	229.71	2042.14	806.667	160.689	10.0194	197.1	105.29	4096.51	0.785226	0.0153678	0.0623527	0.395010279767142	0.0257024	245	483	728	7780.53	9783.09	1347.57	0.03	280.01	63.73	559.81	3.24	1459.81	701.654
Yunnan	2014	14041.7	6657.7	6.45	38902	3393	14943	12096	3569	2454	36038	4	4437.98	13772	244003	24281	28.28	22.49	2881708	356.79	285.15	3058.68	1166.31	176.543	11.0665	151.966	108.88	4437.98	0.79921	0.0108225	0.0626845	0.381313296906821	0.0245337	260	649	909	8410.76	8674.67	1133.78	0.04	297.74	77.3	569.13	3.82	1529.38	701.654
Yunnan	2015	14960	7389	6.48	738612	62088	255239	220696	78036	64678	682247	4	4712.83	15223	215878	24181	30.46	23.76	3290209	366.09	299.27	3830.17	1293.7	179.465	11.0995	140.786	134.08	4712.83	0.817477	0.0094108	0.0618477	0.337766227524329	0.02845	271	815	1086	9142.49	7756.37	874.33	0.03	368.35	82.39	596.17	2.51	1439	701.654
Yunnan	2016	16369	8396.1	6.55	40141	3362	14306	12135	4060	3210	36930	3.6	5018.86	16720	127174	24234	32.98	25.36	5011201	321.48	258.54	3917.96	1427.42	188.883	9.4314	145.819	150.13	5018.86	0.804218	0.00890822	0.0499326	0.364327075075557	0.0299132	370	1066	1436	9937.89	7481.48	907.09	0.04	391.03	102.96	610.5	1.11	1410.52	701.654
Yunnan	2017	18486	9829.8	6.68	39709	3336	13232	12311	4882	3109	36543	3.2	5712.97	18348	59617	24684	36.92	27.48	9588964	313.38	248.79	5143.62	2467.43	198.252	11.5006	142.623	179.48	5712.97	0.793892	0.0077152	0.05801	0.479705993265405	0.0314162	409	1284	1693	10882	7396.26	952.31	401.96	395.84	113.82	610.83	0.57	1538.1	701.654
Yunnan	2018	20880.6	11114.5	6.32	39584	3790	13080	12369	4507	3635	36584	3.4	6075.03	20084	98665	24954	38.98	29.12	6903500	305.28	239.01	3564.28	1428.64	223.474	11.4714	112.43	169.81	6075.03	0.782921	0.00538442	0.0513321	0.400821765610411	0.0279521	528	2100	2628	11850.5	7402.33	1064.75	1010.03	426.64	122.56	628.65	1.77	1679.08	701.654
Yunnan	2019	23223.8	12125.7	6.2	37874	3743	12974	11359	4185	3947	34999	3.3	6770.09	22082	119331	25587	42.93	31.19	7645233	332.17	263.45	5752.51	1889.87	268.016	16.4599	124.882	205.16	6770.09	0.793118	0.00537733	0.0614139	0.328529358114231	0.0303039	320	1697	2017	12810.4	7532.73	1120.29	1086.58	467.34	127.65	673.37	0.23	1812.26	701.654
Yunnan	2020	24555.7	12556.5	7.16	43776	4672	15190	12724	4882	5267	40520	3.9	6974.02	23295	142339	26626	45.89	32.52	8045916	299.46	238.9	7573.97	2161.18	290.224	17.6724	111.377	163.97	6974.02	0.797769	0.00453567	0.0608922	0.285342691380619	0.0235115	334	2117	2451	13322.8	8201.22	1216.96	1027.62	467.21	94.56	672.61	0.01	2025	701.654
Yunnan	2021	27146.8	13687.2	8.12	49677	5601	17405	14088	5578	6587	46041	3.8	6634.36	25666	71485	26885	47	33.03	8918648	288.49	227.61	10941.7	4058.79	344.147	19.3246	310.078	136.1	6634.36	0.629057	0.0114223	0.0561522	0.370948188321284	0.0205144	574	3021	3595	14295.4	7926.43	1180.27	976.39	520.09	92.76	669.95	0.04	2139	701.654
Shaanxi	2007	5681.8	2255.2	6.16	34383	3313	9414	12804	5199	2525	32678	4	1053.97	5974	97045	9708	17.77	11.79	1345497	78.33	34.89	1267.03	339.881	63.8263	0.6819	63.8	48.75	1053.97	0.445423	0.0112288	0.0106837	0.268249997426659	0.0462537	78	192	270	4081.87	7893.75	407	1608.85	286.77	1.78	279.89	1.13	653.69	959.669
Shaanxi	2008	7177.8	2794.2	6.21	33999	3260	9264	12665	5023	2802	32268	3.9	1428.52	7263	106582	8812	18.35	12.61	1707953	99.2	45.41	841.278	354.942	78.8436	1.1417	75.5	58.72	1428.52	0.457762	0.0105185	0.0144806	0.421907934114	0.0411055	89	276	365	4751.3	8941	387.95	1764.73	219.13	15.65	443.55	5.93	708.02	959.669
Shaanxi	2009	7997.8	3228.7	6.24	33504	3315	8917	12998	4636	2885	31717	3.9	1841.64	8122	205999	33928	24.54	13.44	2011951	91.21	55.09	1992.53	794.804	83.4926	1.2474	119.1	79.5	1841.64	0.603991	0.0148916	0.0149402	0.398891218237476	0.043168	120	331	451	5397.48	9497	655	1870.1	248.49	8.48	493.29	0.03	740.11	959.669
Shaanxi	2010	9845.2	3827	6.01	32740	3015	8128	12967	4802	2968	30876	3.9	2218.83	9412	336535	35696	26.01	14.23	2650000	111.75	68.82	3095.74	978.521	110.071	0.6022	179.2	82.88	2218.83	0.615839	0.0182018	0.00547102	0.316086147374546	0.037353	192	607	799	6185.51	11638.5	731.25	2104.61	255.23	8.94	531.5	0.14	859.22	959.669
Shaanxi	2011	12175.1	4503.4	6.06	31976	2715	7339	12936	4967	3050	30034	3.6	2930.81	11229	237248	36396	27.55	15.38	3283177	172.39	92.31	1869.44	493.798	135.068	1.595	153.3	96.13	2930.81	0.535472	0.0125913	0.0118089	0.264141537858616	0.0327998	360	818	1178	7045.3	13318	793.68	2095.67	279.6	9.67	573.75	0.16	982	959.669
Shaanxi	2012	14142.4	5215.3	6.24	31315	2905	6841	12385	5552	3150	29505	3.2	3323.8	12885	271266	36271	29.38	16.92	4010819	255.06	134.96	2148.3	500.38	151.28	2.9339	180.6	94.14	3323.8	0.52913	0.0127701	0.0193938	0.232918915621048	0.028323	493	747	1240	7954.14	15774	895.44	2267.96	287.01	10.11	586.5	0.09	1066.75	959.669
Shaanxi	2013	15905.4	6023.9	6.15	31063	3053	6615	12128	5331	3463	28894	3.3	3665.07	14372	417562	37137	32.19	18.51	4649789	291.92	147	2232.1	329.559	169.714	5.3946	221.7	109.77	3665.07	0.503563	0.0139387	0.0317865	0.14764523889582	0.0299503	672	1563	2235	8829.09	17248	935.22	2230.64	220.98	32.27	521.87	21.7	1152.22	959.669
Shaanxi	2014	17402.5	6790.6	6.26	31155	3306	6663	11578	5882	3217	29130	3.3	3962.5	15837	334478	37247	33.63	19.94	5429045	327.21	163.95	4886.16	1178.18	184.879	5.6766	285.353	112.51	3962.5	0.501054	0.0163972	0.0307043	0.241126220698424	0.0283937	698	1743	2441	9685.52	18375.3	975.07	2249.6	229.92	36.26	539.43	17.53	1226.01	959.669
Shaanxi	2015	17898.8	7634.5	6.28	589346	60994	126830	207427	87981	97441	549196	3.4	4376.06	17395	279915	37030	34.99	21.19	6129684	315.94	152.83	6968.37	1047.04	188.546	5.4045	240.397	150.77	4376.06	0.483731	0.0134309	0.0286641	0.15025674460688	0.0344534	767	1711	2478	10450.7	18373.6	960.47	2101.1	243.51	34.48	409.39	13.81	1222	959.669
Shaanxi	2016	19045.8	8443.2	6.23	32014	3439	6847	11835	5701	3822	29889	3.3	4389.37	18874	194913	36598	37.26	22.54	6783399	325.67	170.09	6683.54	1053.36	199.781	6.4825	317.39	126.79	4389.37	0.522277	0.0166646	0.032448	0.157605389171466	0.0288857	879	2031	2910	11244.9	19392.2	830.38	1823.86	257.31	30.03	409.63	12.35	1357.06	959.669
Shaanxi	2017	21473.5	9618.3	6.24	31649	3512	7119	11026	5018	4502	29461	3.3	4833.19	20635	172274	35861	39.38	24.13	9618148	337	178.04	6578.27	1405.32	209.529	7.4843	314.49	162.52	4833.19	0.528309	0.0146455	0.0357196	0.213631052968754	0.0336258	955	2040	2995	12144.5	20065.4	829.6	1853.57	277.42	50	373.81	19.46	1494.75	959.669
Shaanxi	2018	23941.9	10896.4	6.24	31684	3536	7092	10720	5084	5168	29664	3.2	5302.44	22528	167776	35300	41.09	25.37	10454081	348.32	185.98	4792.76	1176.02	224.496	11.1306	139.94	176.02	5302.44	0.533934	0.00584498	0.0495804	0.245373129662593	0.033196	1062	3212	4274	13128.2	19395.9	769.12	1864.17	298.34	77.96	400.54	28.09	1594.17	959.669
Shaanxi	2019	25793.2	12022.6	6.28	30158	3633	6048	11713	5380	3868	28220	3.2	5718.52	24666	294610	35404	43.56	26.58	11874805	373.81	194.31	6699.67	1606.55	244.583	14.1897	157.392	245.48	5718.52	0.51981	0.00610205	0.0580158	0.239796007833278	0.0429272	727	2307	3034	13915.9	21548.8	750.78	1837.74	305.88	91.12	377.11	8.51	1912.34	959.669
Shaanxi	2020	26014.1	12524.4	6.83	36017	4747	7576	12564	5998	6248	33714	3.6	5930.32	26226	194957	34983	44.53	27.24	12818143	307.67	174.29	12709.4	2591.35	280.707	17.969	217.397	190.34	5930.32	0.566484	0.00835688	0.0640134	0.203892754317201	0.0320961	979	3864	4843	14208.1	22594.6	796.68	1843.68	288.73	83.2	308.47	6.57	1741	959.669
Shaanxi	2021	29801	13589.1	7.38	41876	5861	9103	13416	6617	8628	39208	3.5	6069.22	28568	64414	34971	44.59	28.45	15091102	348.11	200.69	15910.2	3504.25	303.565	21.9334	322.481	176.25	6069.22	0.454546	0.0108211	0.0722528	0.220252146664457	0.02904	1281	5700	6981	15131.7	27477.1	766.45	1856.17	297.26	82.89	318.15	6.91	2217	959.669
Gansu	2007	2675.1	1055.1	6.65	23990	1877	7765	7277	2790	864	22562	3.3	675.34	5037	149087	12024	10.18	7.03	713271	41.19	29.07	877.665	535.746	45.8728	0.413	38.1	33.6	675.34	0.705754	0.0142425	0.00900315	0.610421611454072	0.0497527	17	68	85	2193.35	4455.19	561.56	1432.87	87.66	5.48	113.94	14.33	614.74	1246.54
Gansu	2008	3071.7	1250.5	6.68	23739	1939	7901	7283	2550	999	22262	3.2	968.43	5782	118436	10534	10.42	7.59	905332	55.43	39.94	357.738	199.46	50.3726	0.5529	31.2	46.85	968.43	0.720548	0.0101572	0.0109762	0.557557945797313	0.0483773	25	86	111	2414.88	4683	544.17	1394.36	50.18	5.51	168.61	12.73	677.76	1246.54
Gansu	2009	3268.3	1376.6	6.71	23405	1952	7697	7345	2607	1053	22002	3.3	1246.28	6454	123302	25299	12.64	8.15	1066411	57.17	46.55	1093.71	698.292	55.0561	0.38	44.4	53.15	1246.28	0.814238	0.013585	0.00690205	0.638460670102469	0.0426469	19	66	85	2663.61	4479	540.33	1440.79	50.14	5.45	185.62	13.39	705.51	1246.54
Gansu	2010	3943.7	1560.8	6.02	22656	1952	7291	7074	2802	1434	21274	3.2	1468.58	7358	146483	26673	13.75	9.04	1272000	74.45	59.95	1216.78	711.719	62.8884	0.5361	63.9	68.31	1468.58	0.805238	0.0162031	0.00852462	0.584920991367711	0.0465143	36	135	171	2977.92	5389.57	541.6	1400.18	56.57	4.98	210.64	14.63	804.43	1246.54
Gansu	2011	4816.9	2002.7	6.03	21908	1951	6885	6803	2996	1816	20547	3.1	1791.24	8463	105338	26632	14.57	9.49	1539566	114.97	97.2	933.229	447.343	68.8558	1.6579	59.6	84.99	1791.24	0.845438	0.0123731	0.0240779	0.47934941252392	0.0474476	73	177	250	3350.16	6303	601.28	1635.77	58.77	3.72	222.68	9.42	923	1246.54
Gansu	2012	5393.1	2308.9	6.05	21507	1987	6796	6639	3109	1790	20108	2.7	2059.56	9768	210984	26401	15.19	11.23	1932051	184.76	153.3	1102.27	515.583	77.2982	3.7827	121.4	72	2059.56	0.829725	0.0225102	0.0489365	0.467744402130885	0.0349589	94	202	296	3772.28	6558	654.07	1544.21	65.8	5.23	258.03	9.25	994.56	1246.54
Gansu	2013	6014.5	2682.4	6.08	21311	1895	6747	6945	2820	1788	19821	2.3	2309.62	10954	182144	26697	16.07	11.61	2247052	190.58	153.58	1360.86	604.065	85.3793	5.7301	176.2	69.82	2309.62	0.805856	0.0292959	0.0671135	0.443884152573667	0.0302301	131	305	436	4179.68	6541.07	666.72	1575.63	122.89	5.1	375.35	4.29	1073.25	1246.54
Gansu	2014	6518.4	2999.4	6.11	21381	1910	6573	6948	2612	2061	19984	2.2	2541.49	12185	176244	27916	17.9	12.24	2585832	219.55	174.35	1970.13	911.834	89.7792	6.7648	143.504	73.21	2541.49	0.794124	0.0220152	0.0753493	0.462829592791673	0.0288059	143	288	431	4551.68	6715.87	692.97	1467.85	128.98	5.62	374.8	7.05	1095.48	1246.54
Gansu	2015	6556.6	3317.8	6.15	404863	37912	115600	112808	60103	47227	377237	2.1	2958.31	13467	40526	27799	18.14	12.77	3076069	236.92	193.68	2919.9	1043.79	95.1152	7.6923	122.561	95.35	2958.31	0.817491	0.0186927	0.0808735	0.357474356491773	0.0322312	129	370	499	4920.36	6585.06	590	1446.5	171.2	5.86	299.5	4.97	1099	1246.54
Gansu	2016	6907.9	3623.7	6.18	21960	2186	6813	6337	3310	2191	20445	2.2	3150.03	14670	109742	28197	18.68	13.43	3316501	202.46	158.79	2748.81	932.25	98.573	8.4422	117.556	95.25	3150.03	0.784303	0.0170177	0.0856442	0.339147047276691	0.0302378	180	556	736	5294.31	6348.4	503.86	1367.29	210.55	8.16	305.95	3.33	1065.15	1246.54
Gansu	2017	7336.7	3961.2	6.52	21720	2243	6216	6066	3154	2801	20151	2.7	3304.44	16011	74957	28857	19.92	14.66	3635249	208.87	164.07	3430.73	1667.3	106.861	9.253	89.3163	102.2	3304.44	0.785513	0.0121739	0.0865889	0.485990634420347	0.0309281	186	712	898	5484.9	6336.36	457.89	1460.11	211.28	8.02	304.26	2.87	1164.37	1246.54
Gansu	2018	8104.1	4416.4	6.65	21614	2446	6374	5921	3110	2517	19988	2.8	3772.23	17488	67193	27897	20.7	16.27	5082248	215.28	169.31	1819.38	958.175	116.61	11.5299	76.85	127.82	3772.23	0.786464	0.00948285	0.0988759	0.526649610155451	0.0338845	179	1251	1430	5819.48	6819.03	476.83	1453.98	202.48	9.8	289.55	3.84	1289.52	1246.54
Gansu	2019	8718.3	4796.6	6.75	20642	2377	5948	5638	3221	2277	19090	3	3951.6	19139	48765	26697	22.85	18.12	5993237	193.49	146.62	2244.65	1216.15	130.641	16.6954	77.4448	106.52	3951.6	0.757765	0.00888302	0.127796	0.541798579039114	0.0269562	113	858	971	6180.29	6810.16	525.68	1479.96	208.78	10.49	281.82	3.47	1288.05	1246.54
Gansu	2020	8979.7	4966.7	7.5	23505	2908	6900	6176	3347	3250	21774	3.3	4163.4	20335	33844	26204	22.9	17.19	6712505	158.84	121.14	2515.12	1149.54	142.385	19.1248	90.6181	114.03	4163.4	0.762654	0.0100914	0.134318	0.457052322629618	0.0273887	138	1283	1421	6415.14	7245.45	582.27	1483.92	209.57	7.6	281.55	2.23	1376	1246.54
Gansu	2021	10243.3	5412	8.26	26368	3439	7851	6714	3473	4222	24458	3.4	4032.56	22066	53787	25759	24.77	18.32	7334139	155.29	118.06	3229.67	1561.9	162.321	22.8072	170.543	82.1	4032.56	0.745402	0.0166492	0.140506	0.483608676570795	0.0203593	187	1729	1916	6857.79	8022.49	595.19	1487.54	223.71	7.53	249.14	1.67	1495	1246.54
Qinghai	2007	720.1	363.2	6.13	5045	329	1784	1269	514	331	4679	3.8	282.2	5916	7913	1619	2.39	1.61	255538	23.21	19.19	1872.59	1780.77	4.91608	0.1015	10.6	18.98	282.2	0.826799	0.0147202	0.0206465	0.950967075826231	0.0672573	3	9	12	592.826	1058.19	96.62	110.15	16.42	2.02	48.35	0.18	287.11	1404.86
Qinghai	2008	896.9	443	6.14	5007	343	1877	1231	483	347	4643	3.8	363.6	6808	11165	1582	2.56	1.76	314058	29.22	24.57	672.354	634.57	5.8738	0.1354	18.1	19.55	363.6	0.840862	0.0201806	0.0230515	0.943803055970684	0.0537679	4	12	16	672.858	1316	150.16	109.2	21.38	0.4	78.38	0.13	313.23	1404.86
Qinghai	2009	939.7	468.7	6.19	4934	345	1874	1186	467	403	4561	3.8	486.75	7553	29439	5959	3.44	1.92	369157	34.16	28.22	1007.8	918.583	6.13081	0.0879	12.3	28.98	486.75	0.826112	0.0130893	0.0143374	0.91147203677917	0.0595378	6	16	22	740.816	1310	185.56	82.03	23.17	0.16	87.11	0.16	337.24	1404.86
Qinghai	2010	1144.2	567.4	6.31	4894	316	1786	1224	510	404	4508	3.8	743.4	8659	9747	5781	3.52	2.05	434000	50.65	43.91	1275.52	1084.45	9.20725	0.1244	17	36.15	743.4	0.86693	0.0148575	0.0135111	0.850200017200379	0.0486279	1	21	22	854.161	1270.68	160.13	127.98	26.19	0.17	89.89	0.12	465.18	1404.86
Qinghai	2011	1370.4	664.6	6.12	4854	288	1699	1261	554	405	4454	3.8	967.47	10024	27858	5887	3.88	2.31	536305	55.76	49.49	1089.75	838.429	10.291	0.6944	26.2	41.76	967.47	0.887554	0.0191185	0.0674764	0.7693780818396601	0.0431641	8	17	25	969.473	1508	156.03	156.25	28.97	0.19	102.37	0.1	561	1404.86
Qinghai	2012	1528.5	734.1	6.06	4782	335	1613	1242	497	423	4414	3.4	1159.05	11470	21880	5948	4.08	2.6	649610	78.51	67.72	988.904	700.179	11.7087	0.8862	24.1	43.99	1159.05	0.862565	0.0157671	0.075687	0.708035606355672	0.0379535	12	25	37	1088.72	1859	196.33	145.44	29.91	0	106.16	0.17	602.22	1404.86
Qinghai	2013	1713.3	827.6	6.13	4769	341	1532	1206	511	553	4398	3.3	1228.05	12948	30456	6020	4.47	2.95	774193	91.02	79.12	699.634	458.17	14.0539	1.2507	36.7	66.78	1228.05	0.86926	0.0214207	0.0889931	0.654870856563384	0.0543789	11	48	59	1206.3	2073.15	230.22	146.19	32.85	0	110.77	0.12	676.29	1404.86
Qinghai	2014	1847.7	917	6.18	4814	342	1514	1223	533	567	4422	3.2	1347.43	14374	74508	6241	4.64	3.3	908198	108.54	94.92	936.066	660.402	14.4206	1.4061	30	56.73	1347.43	0.874516	0.0162364	0.0975063	0.705507642509665	0.0421024	7	33	40	1317.28	1816.51	253.22	143.34	37.17	0	113.73	0.04	723.21	1404.86
Qinghai	2015	2011	1041	6.17	91611	6502	29610	22619	9219	8799	84198	3.2	1515.16	15813	49343	6223	4.84	3.45	1111941	100.91	91.22	1370.99	788.897	14.4999	2.0803	34.8559	87.36	1515.16	0.903974	0.0173326	0.14347	0.575420494826507	0.0576573	20	111	131	1425.3	1508.12	249.21	154.33	44.96	0.01	114.53	0.03	658	1404.86
Qinghai	2016	2258.2	1169.3	6.18	4987	360	1602	1390	540	444	4581	3.1	1524.8	17302	96249	6291	4.97	3.47	1878418	101.22	91.71	1539.1	957.154	15.5518	2.8089	56.3074	73.41	1524.8	0.906046	0.0249346	0.180616	0.621891710173499	0.048144	33	119	152	1539.32	1962.4	228.44	149.45	56	0.01	128.92	0.1	637.51	1404.86
Qinghai	2017	2465.1	1251	6.17	4939	390	1772	1248	493	526	4514	3.1	1530.44	19001	15285	6375	5.61	3.83	2054798	103.54	91.34	1441.16	1021.4	16.2383	3.3487	41.0673	60.93	1530.44	0.882171	0.0166595	0.206223	0.7087306334258709	0.0398121	34	163	197	1651.69	1747.01	219	152.53	60.05	0.02	152.26	0.22	687.01	1404.86
Qinghai	2018	2748	1386.2	6.25	4945	375	1533	1259	539	652	4520	3	1647.43	20757	23118	6396	5.94	3.91	2216966	105.85	90.97	892.228	608.89	16.9236	5.1491	9.99	63.51	1647.43	0.859424	0.00363537	0.304256	0.682437823277841	0.038551	52	310	362	1768.96	1639.64	233.12	142.51	62.08	0.02	159.36	0.18	738.34	1404.86
Qinghai	2019	2941.1	1485.3	6.08	4733	404	1508	1216	514	598	4348	2.2	1863.67	22618	38903	6513	6.2	4.14	3232817	114.75	98.49	880.687	604.125	18.1251	8.095	16.1828	69.38	1863.67	0.858301	0.0055023	0.446618	0.685970692508904	0.0372276	35	263	298	1880.4	1541.92	236.06	156.45	66.78	0.02	169.08	0.2	716.47	1404.86
Qinghai	2020	3009.8	1528.6	6.5	5511	513	1764	1338	608	785	5080	2.1	1932.84	24037	2897	6407	6.43	4.13	2795065	88.83	72.67	1278.63	990.184	18.8599	9.4143	10.7509	73.51	1932.84	0.818079	0.00357196	0.49917	0.774411731213687	0.0380321	42	371	413	1908.61	1396.38	231.98	152.43	152.43	74.76	0.55	154.26	742	1404.86
Qinghai	2021	3346.6	1661.4	6.91	6289	622	2021	1459	701	972	5812	1.8	1854.52	25920	11826	6408	6.68	4.22	2911402	71.19	58.75	3507.59	3137.81	20.473	10.0222	37.2093	72.17	1854.52	0.675046	0.0111185	0.489532	0.894576442091102	0.0389157	60	492	552	2017.4	1667.77	277.75	143.47	81.95	0.6	167.71	0.17	858	1404.86
Ningxia Hui	2007	877.6	362.7	5.04	5560	347	1679	1803	637	380	5117	4.3	241.85	6630	46272	1530	3.07	1.89	238335	29	19.84	382.318	225.577	11.068	0.064	33.4	12.76	241.85	0.684138	0.0380583	0.00578245	0.590025326497709	0.05276	3	25	28	630.75	4135	65.08	156.78	19.16	2.79	86.7	0.53	439.78	992.932
Ningxia Hui	2008	1139.2	468.2	4.62	5533	358	1673	1918	656	390	5095	4.4	324.61	7924	90631	1629	3.16	2.05	334022	39.54	24.06	152.108	86.3099	13.0098	0.212	30.9	17.51	324.61	0.608498	0.0271243	0.0162953	0.567424015497813	0.0539417	9	19	28	710.224	4287	237.98	183.75	20.66	3.72	96.51	1.98	439.62	992.932
Ningxia Hui	2009	1266.7	553.2	4.7	5504	374	1558	1957	667	425	5083	4.4	432.36	8742	43472	4149	3.77	2.21	381316	36.05	24.73	342.367	202.077	14.5039	0.4957	28.7	22.59	432.36	0.685992	0.0226573	0.034177	0.5902348444509919	0.0522481	3	38	41	794.741	4781	251	182.65	20.95	4.23	98.57	0.52	470.32	992.932
Ningxia Hui	2010	1571.7	686.9	5.1	5484	336	1552	1956	676	438	5064	4.4	557.53	9864	40896	4129	3.97	2.37	488000	48.54	31.64	481.362	298.143	19.2061	0.5109	34.5	30.79	557.53	0.651834	0.0219508	0.026601	0.6193730482212489	0.0552257	5	40	45	902.031	5764.92	228.9	175.77	22.68	5.16	105.82	39.76	546.77	992.932
Ningxia Hui	2011	1931.8	837	4.68	5463	299	1546	1955	685	452	5045	4.4	705.91	11480	38735	4132	4.18	2.58	678739	76.05	53.79	363.084	201.265	21.9197	0.6718	57.4	35.23	705.91	0.707298	0.0297132	0.0306483	0.554321514560854	0.0499072	14	64	78	1011.18	7947	357.44	91.71	20.8	6.58	104.04	36.66	725	992.932
Ningxia Hui	2012	2131	949.5	4.33	5400	358	1644	1871	631	452	4961	4.2	864.36	13104	69160	4140	4.4	2.78	861986	105.85	71.35	356.638	190.859	23.4787	1.5455	55.7	35.37	864.36	0.674067	0.026138	0.0658257	0.535161119117774	0.0409204	22	61	83	1127.46	8055	377.55	424.12	23.36	7.32	111.32	20.62	741.8	992.932
Ningxia Hui	2013	2327.7	1057.5	4.5	5399	382	1427	1825	778	559	4969	4.1	922.48	14566	165486	4231	4.76	3.11	997637	105.43	69.96	338.091	174.976	26.1826	2.4635	72.4	32.93	922.48	0.663568	0.0311037	0.0940892	0.517541486039362	0.0356973	31	121	152	1237.95	8533.51	417.96	463.31	20.04	0.12	117.91	39.51	811.18	992.932
Ningxia Hui	2014	2473.9	1143.4	4.53	5460	370	1515	1882	717	540	5062	4	1000.45	15907	272967	4255	5.07	3.25	1182613	129.39	82.7	456.844	250.659	26.537	3.0901	78.6125	34.6	1000.45	0.639153	0.0317768	0.116445	0.54867646366838	0.0345844	50	145	195	1336.99	8857	386.87	426.15	21.77	0.03	123.38	30.19	848.75	992.932
Ningxia Hui	2015	2579.4	1225.8	4.58	103820	7643	26334	32026	14059	14533	95349	4	1138.49	17329	104318	4288	5.26	3.38	1370770	134.25	81.76	755.68	414.019	30.0036	3.2864	86.8834	45.49	1138.49	0.609013	0.0336836	0.109533	0.547875388031921	0.0399564	53	169	222	1443.95	8928.41	488.53	477.12	37.08	0.02	119.25	50.83	878	992.932
Ningxia Hui	2016	2781.4	1360.7	4.72	5666	441	1394	1821	844	801	5210	3.9	1254.54	18832	242101	4254	5.62	3.63	1819202	128.01	87.79	902.724	372.073	29.9711	3.9608	101.165	36.69	1254.54	0.685806	0.0363718	0.132154	0.412166836039876	0.0292458	82	287	369	1560.91	8680.01	450.61	576.35	23.19	0.02	115.4	82.15	886.91	992.932
Ningxia Hui	2017	3200.3	1543.7	4.75	5627	476	1343	1769	906	819	5211	3.9	1372.78	20562	85551	4271	6.2	3.98	2214083	145.46	103.39	803.976	472.126	30.8962	5.3647	84.4206	57.61	1372.78	0.71078	0.026379	0.173636	0.58723835462659	0.0419659	71	414	485	1682.66	11046.2	524.01	591.37	21	0.01	120.2	87.37	978.3	992.932
Ningxia Hui	2018	3510.2	1742.7	5.54	5638	507	1469	1700	843	680	5168	3.9	1419.06	22400	79088	4450	6.58	4.1	2400513	162.92	119	439.53	259.1	34.4631	6.9807	34.23	72.38	1419.06	0.73042	0.00975158	0.202556	0.589493601712301	0.0510056	74	652	726	1797.08	12711.2	578.06	448.7	18.77	0.02	117.63	80.48	1064.85	992.932
Ningxia Hui	2019	3748.5	1881.4	5.69	5404	514	1336	1695	778	698	4937	3.7	1438.29	24412	62335	4397	6.86	4.1	2668388	156.64	113.71	1217.99	973.94	33.0781	8.2947	19.7199	54.04	1438.29	0.725932	0.00526074	0.250761	0.799629304014876	0.0375724	38	509	547	1913.89	13724	626.57	459.61	19.63	0.01	120.58	141.05	1083.9	992.932
Ningxia Hui	2020	3956.3	1989	5.89	6541	643	1664	1954	909	1063	6008	3.9	1480.36	25735	60458	4574	7.2	4.13	2890239	162.11	118.69	1360.99	1161.58	39.7907	8.367	47.3767	49.48	1480.36	0.732157	0.011975	0.210275	0.853481552054715	0.0334243	59	639	698	1988.53	14628.9	764.82	380.97	20.88	0.01	115.94	155.98	1038	992.932
Ningxia Hui	2021	4522.3	2136.3	6.09	7678	772	1991	2213	1040	1428	7080	4.1	1427.89	27905	65360	4571	7.31	4.12	3142497	180.34	135.56	2109.15	1726.55	41.2701	8.9712	117.829	47.71	1427.89	0.608795	0.0260551	0.217378	0.818600464234058	0.0334129	144	1122	1266	2121.76	15181	820.95	556.71	21.05	0.05	121.48	143.17	1158	992.932
Xinjiang Uygur	2007	3500	1318.3	5.01	18872	1285	6149	6888	2057	1567	17464	3.9	795.15	6273	66748	7465	12.76	9.03	1070000	38.69	24.32	2645.08	746.121	76.8306	7.5689	35.2	22.62	795.15	0.628586	0.0100571	0.0985142	0.282078905984172	0.0284475	8	71	79	2741.38	4943.69	284.75	1873.37	124.51	33.28	378.39	22.26	416.87	2658.57
Xinjiang Uygur	2008	4142.5	1503.8	4.88	19004	1366	6039	6894	2029	1699	17510	3.7	1059.36	7012	88878	6739	13.02	9.88	1313813	47.02	31.26	1299.73	316.155	78.6974	13.5138	47.7	30.47	1059.36	0.664823	0.0115148	0.171719	0.243247063467328	0.0287626	15	91	106	3042.93	5709	456.12	1940.53	123.66	38.15	335.44	27.34	479.37	2658.57
Xinjiang Uygur	2009	4237	1686.1	5.43	18979	1264	5875	7179	2052	1658	17442	3.8	1346.91	7656	143497	14244	14.69	10.72	1559149	54.16	35.1	2679.51	818.206	90.3402	14.297	78.2	36.42	1346.91	0.64808	0.0184565	0.158257	0.305357148344227	0.0270397	21	102	123	3289.41	7418	528.24	1997.9	121.87	31.4	331.7	22.37	547.88	2658.57
Xinjiang Uygur	2010	5360.2	1880.1	5.43	18925	1256	5511	6799	2287	2046	17321	3.2	1698.91	9042	66813	16000	15.89	11.62	2118000	70.04	41.85	3450.96	1235.03	138.667	13.8641	78.4	51.02	1698.91	0.597516	0.0146263	0.0999813	0.357879963039751	0.030031	26	183	209	3638.08	8106.35	648.21	2308.44	131.17	33.33	363.72	14.95	661.96	2658.57
Xinjiang Uygur	2011	6532	2391.4	4.42	18871	1247	5147	6419	2522	2433	17200	3.2	2284.49	10443	106276	17412	16.78	12.54	2728477	105.22	61.03	2045.07	837.544	145.067	15.2362	132.7	53.67	2284.49	0.580023	0.0203154	0.105028	0.409543640209313	0.0234932	51	186	237	4074.65	9745	880.23	2598.46	138.84	37.32	390.52	2.4	839	2658.57
Xinjiang Uygur	2012	7411.8	2881.9	4.48	18630	1266	5362	6418	2229	2272	16910	3.4	2720.07	12151	79106	18320	17.71	13.16	3204566	156.94	90.76	2133.18	1003.39	169.289	19.2332	255.1	64.12	2720.07	0.57831	0.0344181	0.113612	0.470372989616281	0.0235729	68	184	252	4563.61	12028	1011.07	2594.85	154.63	45.34	433.35	8.06	1151.5	2658.57
Xinjiang Uygur	2013	8392.6	3586.2	4.92	18688	1190	5205	6697	2147	2174	16918	3.4	3067.12	13670	220054	18663	18.96	13.73	3669853	210.35	127.69	2300.01	864.941	182.863	26.2951	318.7	68.99	3067.12	0.607036	0.0379739	0.143797	0.376059839660636	0.0224934	100	306	406	5065.61	14205.5	1110.05	2560.76	209.36	22.93	545.89	13.19	1539.75	2658.57
Xinjiang Uygur	2014	9264.5	4028.5	4.97	18969	1303	4799	6805	2548	2263	17083	3.2	3317.79	15097	316542	18873	19.96	14.3	4261443	278.7	175.32	3266.31	1027.09	198.299	31.8244	392.427	70.86	3317.79	0.629064	0.0423581	0.160487	0.314450270951191	0.0213576	104	349	453	5572.17	16088	1073.73	2693.05	215.84	22.57	561.52	6.22	1900.24	2658.57
Xinjiang Uygur	2015	9306.9	4451.2	4.51	367631	26207	98351	121585	45655	47998	329900	2.9	3804.87	16859	158263	18798	20.85	15.03	4903758	298.64	200.67	6092.52	1274.07	203.759	35.0521	288.749	71.51	3804.87	0.671946	0.0310252	0.172028	0.209120704270907	0.0187943	136	478	614	6062.52	18119.8	748.59	2489.49	234.82	46.93	537.18	1.76	2160	2658.57
Xinjiang Uygur	2016	9630.8	4711.6	4.26	20165	1458	5455	6743	2618	2483	18087	2.5	4138.25	18355	146370	18825	22	15.69	9343557	293.61	197.37	6149.92	1190.6	220.174	36.1419	312.775	65.07	4138.25	0.672218	0.0324765	0.164152	0.193596516420239	0.015724	167	575	742	6523.27	19245.9	801.03	2452.8	245.89	57.08	546.57	0.99	2316.46	2658.57
Xinjiang Uygur	2017	11159.9	5511.9	4.48	20210	1472	5187	6093	2873	3270	18080	2.6	4637.24	19975	134775	18724	22.44	16.76	9059619	292.89	205.27	7395.15	1391.16	231.324	39.9241	385.487	54.66	4637.24	0.700843	0.0345422	0.172589	0.188118128953383	0.0117872	147	723	870	7019.04	20437.2	1003.89	2532	282.06	78.04	600.92	0.37	2542.85	2658.57
Xinjiang Uygur	2018	12809.4	6460.1	4.56	20375	1458	5290	6203	2883	3166	18375	2.4	5012.45	21500	148555	18450	22.71	17.89	9202076	292.17	213.13	5362.63	920.777	254.116	48.5095	100.55	94.33	5012.45	0.729473	0.0078497	0.190895	0.171702541677746	0.0188191	152	991	1143	7447.2	21790	995.29	2404.54	297.83	66.3	577.68	0.48	2686.48	2658.57
Xinjiang Uygur	2019	13597.1	7030.9	4.45	19660	1586	5399	6316	2654	2653	17833	2.1	5315.49	23103	149567	18376	23.64	18.64	10409189	315.23	63.07	6162.74	996.481	261.63	66.8346	104.906	87.86	5315.49	0.200076	0.00771534	0.255454	0.161694454686265	0.0165291	133	638	771	7908.93	23702.1	1016.41	2376.51	307.42	61.44	591.8	0.76	2867.55	2658.57
Xinjiang Uygur	2020	13800.7	7032.8	5.03	23544	1902	6592	7454	3213	3808	21871	2.4	5533.16	23845	64729	18158	24.45	18.15	10837065	289.72	202.79	6163.36	991.23	293.633	78.6957	148.059	82.59	5533.16	0.699952	0.0107284	0.268007	0.160826159862813	0.0149264	122	1039	1161	8177.83	25504.4	1018.67	2471.55	257.1	51.03	505.34	0.69	3099	2658.57
Xinjiang Uygur	2021	15983.6	7660.2	5.6	27427	2217	7785	8592	3772	4964	25909	2	5376.91	26075	110892	16970	25.67	18.61	11854161	328.17	233.17	9460.22	2583.21	348.899	70.3793	145.736	93.48	5376.91	0.566307	0.00911785	0.201718	0.273060307066664	0.0173855	131	1654	1785	8750.28	29160.5	1054.12	2529.32	289.94	48.03	519.41	0.52	3460	2658.57
